# Supplementary material for: (Acetyl­acetonato-κ2 O,O′)carbon­yl[dicyclo­hex­yl(2,6-diisopropyl­phen­yl)phosphane-κP]rhodium(I)
Source: Acta Crystallogr Sect E Struct Rep Online. 2012 May 5;68(Pt 6):m737. doi: 10.1107/S1600536812018831 (PMC3379078; doi:10.1107/S1600536812018831)
Supplement: Supplementary file 1 [file e-68-0m737-sup1.cif]

##############################################################################
#                                                                            #
# This CIF contains the data in a paper accepted for publication in          #
# Acta Crystallographica Section E. It conforms to the requirements of       #
# Notes for Authors for Acta Crystallographica Section E, and has been       #
# peer reviewed under the auspices of the IUCr Commission on Journals.       #
#                                                                            #
# Full details of the Crystallographic Information File format               #
# are given in the paper "The Crystallographic Information File (CIF):       #
# a New Standard Archive File for Crystallography" by S. R. Hall, F. H.      #
# Allen and I. D. Brown [Acta Cryst. (1991), A47, 655-685].                  #
#                                                                            #
# The current version of the core CIF dictionary is obtainable from          #
# ftp://ftp.iucr.org/pub/cif_core.dic.                                       #
#                                                                            #
# Software is freely available for graphical display of the structure(s)     #
# in this CIF. For information consult the CIF software page                 #
# http://www.iucr.org/resources/cif/software.                                #
#                                                                            #
# This file may be used for bona fide research purposes within the           #
# scientific community so long as proper attribution is given to the journal # 
# article from which it was obtained.                                        #
#                                                                            #
##############################################################################
data_global
_audit_creation_method     'WinGX routine CIF_UPDATE'
_audit_conform_dict_name     cif_core.dic
_audit_conform_dict_version     2.4
_journal_data_validation_number     ?
_journal_date_recd_electronic     2012-03-02
_journal_date_accepted     2012-04-26
_journal_name_full     'Acta Crystallographica, Section E'
_journal_year     2012
_journal_volume     68
_journal_issue      6
_journal_page_first     m737
_journal_page_last     m737
_journal_paper_category     QM
_journal_paper_doi     10.1107/S1600536812018831
_journal_coeditor_code     AA2053
_publ_contact_author_name     'Meijboom, Reinout'
_publ_contact_author_address
;
Research Center for Synthesis and Catalysis
Department of Chemistry
University of Johannesburg (APK Campus)
PO Box 524
Auckland Park
Johannesburg 2006
South Africa
;
_publ_contact_author_email     'rmeijboom@uj.ac.za'
_publ_contact_author_fax     '+27-11-559 2819'
_publ_contact_author_phone     '+27-11 559 2367'
_publ_section_title
;\
(Acetylacetonato-\k^2^<i>O</i>,<i>O</i>')carbonyl[dicyclohexyl(2,6-\
diisopropylphenyl)phosphane-\k<i>P</i>]rhodium(I)
;
loop_
    _publ_author_name
    _publ_author_footnote
    _publ_author_address
    'Davis, Wade L.' .
;
Research Center for Synthesis and Catalysis
Department of Chemistry
University of Johannesburg (APK Campus)
PO Box 524
Auckland Park
Johannesburg 2006
South Africa
;
    'Mathobela, Sfiso D.' .
;
Research Center for Synthesis and Catalysis
Department of Chemistry
University of Johannesburg (APK Campus)
PO Box 524
Auckland Park
Johannesburg 2006
South Africa
;
    'Meijboom, Reinout' .
;
Research Center for Synthesis and Catalysis
Department of Chemistry
University of Johannesburg (APK Campus)
PO Box 524
Auckland Park
Johannesburg 2006
South Africa
;
data_I
_audit_creation_method     'WinGX routine CIF_UPDATE'
_chemical_name_systematic
;\
(Acetylacetonato-\k^2^<i>O</i>,<i>O</i>')carbonyl[dicyclohexyl(2,6-
diisopropylphenyl)phosphane-\k<i>P</i>]rhodium(I)
;
_chemical_formula_moiety     'C30 H46 O3 P Rh'
_chemical_formula_sum     'C30 H46 O3 P Rh'
_chemical_formula_iupac     '[Rh (C5 H7 O2) (C24 H39 P) (C O)]'
_chemical_formula_weight     588.55
_symmetry_cell_setting     monoclinic
_symmetry_space_group_name_H-M     'C c'
_symmetry_space_group_name_Hall     'C -2yc'
loop_
    _symmetry_equiv_pos_as_xyz
    'x, y, z'
    'x, -y, z+1/2'
    'x+1/2, y+1/2, z'
    'x+1/2, -y+1/2, z+1/2'
_cell_length_a     16.750(2)
_cell_length_b     9.7334(13)
_cell_length_c     19.385(3)
_cell_angle_alpha     90
_cell_angle_beta     111.669(3)
_cell_angle_gamma     90
_cell_volume     2937.1(7)
_cell_formula_units_Z     4
_cell_measurement_reflns_used     5131
_cell_measurement_theta_min     2.47
_cell_measurement_theta_max     27.60
_cell_measurement_temperature     100(2)
_exptl_crystal_description     'cubic'
_exptl_crystal_colour     'yellow'
_exptl_crystal_size_max     0.29
_exptl_crystal_size_mid     0.23
_exptl_crystal_size_min     0.22
_exptl_crystal_density_diffrn     1.331
_exptl_crystal_density_method     'not measured'
_exptl_crystal_F_000     1240
_exptl_absorpt_coefficient_mu     0.663
_exptl_absorpt_correction_type     multi-scan
_exptl_absorpt_process_details
;
(SADABS; Bruker, 2008)
;
_exptl_absorpt_correction_T_min     0.5527
_exptl_absorpt_correction_T_max     0.7457
_exptl_special_details
;
The intensity data was collected on a Bruker Apex DUO 4 K CCD diffractometer
using an exposure time of 2 s/frame. A total of 1125 frames were collected
with a frame width of 0.5\% covering up to \q = 28.18\% with 99.1%
completeness accomplished.
;
_diffrn_ambient_temperature     100(2)
_diffrn_radiation_type     MoK\a
_diffrn_radiation_wavelength     0.71073
_diffrn_radiation_source     'sealed tube'
_diffrn_radiation_monochromator     graphite
_diffrn_measurement_device_type     'Bruker APEX DUO 4K-CCD'
_diffrn_measurement_method     '\f and \w scans'
_diffrn_detector_area_resol_mean     8.4
_diffrn_reflns_number     14224
_diffrn_reflns_av_R_equivalents     0.0493
_diffrn_reflns_theta_min     2.47
_diffrn_reflns_theta_max     28.18
_diffrn_reflns_theta_full     28.18
_diffrn_measured_fraction_theta_max     0.991
_diffrn_measured_fraction_theta_full     0.991
_diffrn_reflns_limit_h_min     -21
_diffrn_reflns_limit_h_max     22
_diffrn_reflns_limit_k_min     -12
_diffrn_reflns_limit_k_max     12
_diffrn_reflns_limit_l_min     -25
_diffrn_reflns_limit_l_max     24
_diffrn_standards_number     0
_diffrn_standards_interval_count     0
_diffrn_standards_interval_time     0
_diffrn_standards_decay_%     0
_refine_special_details
;
Refinement of <i>F</i>^2^ against ALL reflections. The weighted <i>R</i>-factor
<i>wR</i> and goodness of fit <i>S</i> are based on <i>F</i>^2^, conventional
<i>R</i>-factors <i>R</i> are based on <i>F</i>, with <i>F</i> set to zero for
negative <i>F</i>^2^. The threshold expression of <i>F</i>^2^ >
\s(<i>F</i>^2^) is used only for calculating <i>R</i>-factors(gt) <i>etc</i>.
and is not relevant to the choice of reflections for refinement.
<i>R</i>-factors based on <i>F</i>^2^ are statistically about twice as large
as those based on <i>F</i>, and <i>R</i>- factors based on ALL data will be
even larger.
;
_reflns_number_total     6007
_reflns_number_gt     5516
_reflns_threshold_expression     I>2\s(I)
_refine_ls_structure_factor_coef     Fsqd
_refine_ls_matrix_type     full
_refine_ls_R_factor_all     0.0482
_refine_ls_R_factor_gt     0.0428
_refine_ls_wR_factor_ref     0.105
_refine_ls_goodness_of_fit_ref     1.048
_refine_ls_restrained_S_all     1.047
_refine_ls_number_reflns     6007
_refine_ls_number_parameters     322
_refine_ls_number_restraints     2
_refine_ls_hydrogen_treatment     constr
_refine_ls_weighting_scheme     calc
_refine_ls_weighting_details
         'calc w=1/[\s^2^(Fo^2^)+(0.0588P)^2^+0.0000P] where P=(Fo^2^+2Fc^2^)/3'
_atom_sites_solution_hydrogens     geom
_atom_sites_solution_primary     direct
_atom_sites_solution_secondary     difmap
_refine_ls_shift/su_max     0
_refine_ls_shift/su_mean     0
_refine_diff_density_max     1.852
_refine_diff_density_min     -1.419
_refine_ls_extinction_method     none
_refine_ls_abs_structure_details     'Flack (1983), 2437 Friedel pairs'
_refine_ls_abs_structure_Flack     -0.03(3)
loop_
    _atom_type_symbol
    _atom_type_description
    _atom_type_scat_dispersion_real
    _atom_type_scat_dispersion_imag
    _atom_type_scat_source
    C C 0.0033 0.0016 'International Tables Vol C Tables 4.2.6.8 and 6.1.1.4'
    H H 0 0 'International Tables Vol C Tables 4.2.6.8 and 6.1.1.4'
    O O 0.0106 0.006 'International Tables Vol C Tables 4.2.6.8 and 6.1.1.4'
    P P 0.1023 0.0942 'International Tables Vol C Tables 4.2.6.8 and 6.1.1.4'
    Rh Rh -1.1178 0.9187 'International Tables Vol C Tables 4.2.6.8 and 6.1.1.4'
_computing_data_collection     'APEX2 (Bruker, 2010)'
_computing_cell_refinement     'SAINT (Bruker, 2008)'
_computing_data_reduction     'SAINT and XPREP (Bruker, 2008)'
_computing_structure_solution     'SIR97 (Altomare <i>et al.</i>, 1999)'
_computing_structure_refinement     'SHELXL97 (Sheldrick, 2008)'
_computing_molecular_graphics     'DIAMOND (Brandenburg & Putz, 2005)'
_computing_publication_material
                            'publCIF (Westrip, 2010) and WinGX (Farrugia, 1999)'
loop_
    _atom_site_type_symbol
    _atom_site_label
    _atom_site_fract_x
    _atom_site_fract_y
    _atom_site_fract_z
    _atom_site_U_iso_or_equiv
    _atom_site_adp_type
    _atom_site_calc_flag
    _atom_site_refinement_flags
    _atom_site_occupancy
    _atom_site_disorder_assembly
    _atom_site_disorder_group
    Rh Rh1 1.04568(3) 0.50680(3) 0.55184(3) 0.01467(8) Uani d . 1 . .
    P P1 0.96331(6) 0.64795(10) 0.45914(6) 0.0128(2) Uani d . 1 . .
    O O1 0.9055(2) 0.4101(4) 0.5979(2) 0.0355(9) Uani d . 1 . .
    O O3 1.14853(18) 0.5725(3) 0.52656(17) 0.0212(6) Uani d . 1 . .
    O O2 1.12596(19) 0.3671(3) 0.62714(18) 0.0223(7) Uani d . 1 . .
    C C1 0.9568(3) 0.4502(5) 0.5774(2) 0.0230(9) Uani d . 1 . .
    C C31 0.9846(2) 0.5943(4) 0.3744(2) 0.0151(8) Uani d . 1 . .
    H H2 0.9303 0.6115 0.3309 0.018 Uiso calc R 1 . .
    C C36 1.0561(3) 0.6742(4) 0.3596(2) 0.0187(8) Uani d . 1 . .
    H H3A 1.0459 0.7742 0.3609 0.022 Uiso calc R 1 . .
    H H3B 1.1125 0.6528 0.3987 0.022 Uiso calc R 1 . .
    C C35 1.0568(3) 0.6340(5) 0.2839(2) 0.0212(9) Uani d . 1 . .
    H H4A 1.1039 0.6833 0.2753 0.025 Uiso calc R 1 . .
    H H4B 1.0019 0.6625 0.2449 0.025 Uiso calc R 1 . .
    C C34 1.0688(3) 0.4798(5) 0.2781(3) 0.0271(10) Uani d . 1 . .
    H H5A 1.1272 0.4535 0.312 0.033 Uiso calc R 1 . .
    H H5B 1.0636 0.457 0.2268 0.033 Uiso calc R 1 . .
    C C33 1.0022(3) 0.3972(5) 0.2977(3) 0.0225(9) Uani d . 1 . .
    H H6A 0.9442 0.4137 0.2598 0.027 Uiso calc R 1 . .
    H H6B 1.0149 0.2979 0.2977 0.027 Uiso calc R 1 . .
    C C32 1.0034(3) 0.4391(4) 0.3742(2) 0.0177(8) Uani d . 1 . .
    H H7A 1.0603 0.4184 0.4126 0.021 Uiso calc R 1 . .
    H H7B 0.9595 0.3862 0.3859 0.021 Uiso calc R 1 . .
    C C11 0.9794(2) 0.8374(4) 0.4696(2) 0.0151(8) Uani d . 1 . .
    C C12 1.0292(2) 0.8964(4) 0.5403(2) 0.0157(8) Uani d . 1 . .
    C C7 1.0743(3) 0.8194(4) 0.6126(2) 0.0208(9) Uani d . 1 . .
    H H10 1.0627 0.7193 0.6019 0.025 Uiso calc R 1 . .
    C C9 1.1720(3) 0.8394(5) 0.6400(3) 0.0383(13) Uani d . 1 . .
    H H11A 1.1927 0.8107 0.6011 0.057 Uiso calc R 1 . .
    H H11B 1.1998 0.7837 0.6845 0.057 Uiso calc R 1 . .
    H H11C 1.1859 0.9365 0.6518 0.057 Uiso calc R 1 . .
    C C8 1.0383(4) 0.8585(5) 0.6715(3) 0.0405(13) Uani d . 1 . .
    H H12A 1.0432 0.958 0.6796 0.061 Uiso calc R 1 . .
    H H12B 1.0708 0.811 0.718 0.061 Uiso calc R 1 . .
    H H12C 0.9778 0.8315 0.6548 0.061 Uiso calc R 1 . .
    C C13 1.0382(4) 1.0397(4) 0.5487(4) 0.0209(9) Uani d . 1 . .
    H H13 1.0712 1.0772 0.5959 0.025 Uiso calc R 1 . .
    C C14 0.9997(3) 1.1268(5) 0.4895(3) 0.0245(10) Uani d . 1 . .
    H H14 1.0064 1.2234 0.4961 0.029 Uiso calc R 1 . .
    C C15 0.9518(3) 1.0737(5) 0.4209(3) 0.0218(9) Uani d . 1 . .
    H H15 0.9255 1.1344 0.3805 0.026 Uiso calc R 1 . .
    C C16 0.9410(2) 0.9319(4) 0.4096(2) 0.0161(8) Uani d . 1 . .
    C C17 0.8849(3) 0.8926(4) 0.3296(2) 0.0203(9) Uani d . 1 . .
    H H17 0.885 0.7902 0.3256 0.024 Uiso calc R 1 . .
    C C19 0.9197(3) 0.9524(5) 0.2727(3) 0.0269(10) Uani d . 1 . .
    H H18A 0.9139 1.0527 0.2715 0.04 Uiso calc R 1 . .
    H H18B 0.887 0.9148 0.2234 0.04 Uiso calc R 1 . .
    H H18C 0.9805 0.9278 0.287 0.04 Uiso calc R 1 . .
    C C18 0.7919(3) 0.9396(5) 0.3118(3) 0.0273(10) Uani d . 1 . .
    H H19A 0.7689 0.8945 0.3457 0.041 Uiso calc R 1 . .
    H H19B 0.7568 0.9148 0.2605 0.041 Uiso calc R 1 . .
    H H19C 0.7906 1.0394 0.3178 0.041 Uiso calc R 1 . .
    C C21 0.8441(2) 0.6307(4) 0.4276(2) 0.0165(8) Uani d . 1 . .
    H H20 0.8194 0.6898 0.3824 0.02 Uiso calc R 1 . .
    C C22 0.8091(3) 0.6873(4) 0.4847(3) 0.0220(9) Uani d . 1 . .
    H H21A 0.8251 0.7853 0.4943 0.026 Uiso calc R 1 . .
    H H21B 0.8353 0.6365 0.532 0.026 Uiso calc R 1 . .
    C C23 0.7110(3) 0.6732(5) 0.4567(3) 0.0290(11) Uani d . 1 . .
    H H22A 0.6905 0.7054 0.4956 0.035 Uiso calc R 1 . .
    H H22B 0.6848 0.7323 0.4125 0.035 Uiso calc R 1 . .
    C C24 0.6826(3) 0.5260(5) 0.4366(3) 0.0307(11) Uani d . 1 . .
    H H23A 0.6191 0.521 0.4179 0.037 Uiso calc R 1 . .
    H H23B 0.7056 0.4676 0.4814 0.037 Uiso calc R 1 . .
    C C25 0.7146(3) 0.4728(5) 0.3773(3) 0.0282(11) Uani d . 1 . .
    H H24A 0.6876 0.5266 0.3311 0.034 Uiso calc R 1 . .
    H H24B 0.6972 0.3756 0.3661 0.034 Uiso calc R 1 . .
    C C26 0.8128(3) 0.4839(4) 0.4030(3) 0.0216(9) Uani d . 1 . .
    H H25A 0.8397 0.42 0.4449 0.026 Uiso calc R 1 . .
    H H25B 0.831 0.4564 0.3619 0.026 Uiso calc R 1 . .
    C C2 1.2259(3) 0.5256(5) 0.5547(3) 0.0224(9) Uani d . 1 . .
    C C5 1.2883(3) 0.5932(6) 0.5257(3) 0.0346(12) Uani d . 1 . .
    H H27A 1.2702 0.576 0.4723 0.052 Uiso calc R 1 . .
    H H27B 1.3458 0.5551 0.5513 0.052 Uiso calc R 1 . .
    H H27C 1.2893 0.6924 0.5346 0.052 Uiso calc R 1 . .
    C C3 1.2540(3) 0.4204(5) 0.6063(2) 0.0245(10) Uani d . 1 . .
    H H28 1.3128 0.3949 0.6212 0.029 Uiso calc R 1 . .
    C C4 1.2047(3) 0.3483(4) 0.6385(2) 0.0238(9) Uani d . 1 . .
    C C6 1.2468(3) 0.2315(5) 0.6923(3) 0.0353(12) Uani d . 1 . .
    H H30A 1.2111 0.2084 0.7209 0.053 Uiso calc R 1 . .
    H H30B 1.3038 0.2604 0.7262 0.053 Uiso calc R 1 . .
    H H30C 1.2523 0.1507 0.6642 0.053 Uiso calc R 1 . .
loop_
    _atom_site_aniso_label
    _atom_site_aniso_U_11
    _atom_site_aniso_U_22
    _atom_site_aniso_U_33
    _atom_site_aniso_U_12
    _atom_site_aniso_U_13
    _atom_site_aniso_U_23
    Rh1 0.01337(12) 0.01245(13) 0.01730(13) -0.00060(14) 0.00463(9) 0.00048(14)
    P1 0.0102(4) 0.0110(4) 0.0173(5) -0.0018(4) 0.0051(4) -0.0003(4)
    O1 0.0222(16) 0.046(2) 0.0360(19) -0.0074(16) 0.0083(15) 0.0175(16)
    O3 0.0128(14) 0.0242(16) 0.0269(16) 0.0011(12) 0.0076(12) 0.0011(13)
    O2 0.0182(15) 0.0164(14) 0.0269(17) 0.0012(12) 0.0020(13) 0.0057(12)
    C1 0.026(2) 0.021(2) 0.019(2) -0.0007(19) 0.0043(18) 0.0068(17)
    C31 0.0133(17) 0.0171(18) 0.0155(19) 0.0034(15) 0.0060(15) -0.0016(14)
    C36 0.0183(19) 0.0192(19) 0.020(2) -0.0018(16) 0.0091(16) 0.0009(16)
    C35 0.016(2) 0.029(2) 0.023(2) -0.0042(18) 0.0127(17) -0.0004(18)
    C34 0.022(2) 0.036(3) 0.029(2) 0.0006(19) 0.016(2) -0.0075(19)
    C33 0.021(2) 0.022(2) 0.027(2) -0.0014(18) 0.0114(18) -0.0071(17)
    C32 0.0127(17) 0.0171(19) 0.026(2) 0.0004(15) 0.0096(16) -0.0027(17)
    C11 0.0090(18) 0.017(2) 0.021(2) -0.0017(15) 0.0078(16) -0.0016(16)
    C12 0.013(2) 0.0143(17) 0.019(2) -0.0025(14) 0.0056(17) -0.0003(15)
    C7 0.028(2) 0.014(2) 0.016(2) 0.0003(18) 0.0030(17) 0.0014(16)
    C9 0.028(2) 0.028(3) 0.042(3) -0.005(2) -0.008(2) 0.000(2)
    C8 0.075(4) 0.029(3) 0.024(2) -0.007(3) 0.025(3) -0.002(2)
    C13 0.020(2) 0.0188(17) 0.028(2) -0.004(2) 0.0135(19) -0.007(3)
    C14 0.030(2) 0.0125(19) 0.036(3) 0.0042(18) 0.018(2) 0.0016(17)
    C15 0.019(2) 0.017(2) 0.030(2) 0.0021(17) 0.0097(18) 0.0032(17)
    C16 0.0118(17) 0.0167(19) 0.021(2) -0.0008(15) 0.0073(16) 0.0013(16)
    C17 0.0180(19) 0.018(2) 0.022(2) 0.0019(16) 0.0035(16) 0.0009(16)
    C19 0.025(2) 0.033(2) 0.022(2) 0.0050(19) 0.0070(19) 0.0047(19)
    C18 0.017(2) 0.029(2) 0.030(2) 0.0018(18) 0.0011(18) 0.001(2)
    C21 0.0100(17) 0.020(2) 0.0190(19) -0.0015(15) 0.0050(15) 0.0000(15)
    C22 0.0152(18) 0.021(2) 0.031(2) -0.0007(16) 0.0100(17) -0.0059(17)
    C23 0.0135(19) 0.033(3) 0.043(3) -0.0033(18) 0.0138(19) -0.010(2)
    C24 0.019(2) 0.040(3) 0.039(3) -0.0161(19) 0.019(2) -0.017(2)
    C25 0.015(2) 0.038(3) 0.033(3) -0.0107(18) 0.011(2) -0.013(2)
    C26 0.017(2) 0.027(2) 0.021(2) -0.0037(17) 0.0073(17) -0.0056(16)
    C2 0.0127(19) 0.026(2) 0.026(2) -0.0012(16) 0.0035(17) -0.0091(17)
    C5 0.015(2) 0.051(3) 0.039(3) 0.001(2) 0.011(2) -0.002(2)
    C3 0.0144(19) 0.026(2) 0.028(2) 0.0031(17) 0.0012(17) -0.0081(18)
    C4 0.027(2) 0.018(2) 0.019(2) 0.0032(17) 0.0005(17) -0.0056(16)
    C6 0.027(2) 0.020(2) 0.042(3) 0.0058(19) -0.007(2) 0.001(2)
_geom_special_details
;
All e.s.d.'s (except the e.s.d. in the dihedral angle between two l.s. planes)
are estimated using the full covariance matrix. The cell e.s.d.'s are taken
into account individually in the estimation of e.s.d.'s in distances, angles
and torsion angles; correlations between e.s.d.'s in cell parameters are only
used when they are defined by crystal symmetry. An approximate (isotropic)
treatment of cell e.s.d.'s is used for estimating e.s.d.'s involving l.s.
planes.
;
loop_
    _geom_bond_atom_site_label_1
    _geom_bond_atom_site_label_2
    _geom_bond_site_symmetry_2
    _geom_bond_distance
    _geom_bond_publ_flag
    Rh1 C1 . 1.820(5) ?
    Rh1 O3 . 2.059(3) ?
    Rh1 O2 . 2.083(3) ?
    Rh1 P1 . 2.2780(12) ?
    P1 C11 . 1.864(4) ?
    P1 C21 . 1.868(4) ?
    P1 C31 . 1.879(4) ?
    O1 C1 . 1.141(6) ?
    O3 C2 . 1.289(5) ?
    O2 C4 . 1.268(5) ?
    C31 C36 . 1.542(6) ?
    C31 C32 . 1.543(6) ?
    C31 H2 . 1 ?
    C36 C35 . 1.523(6) ?
    C36 H3A . 0.99 ?
    C36 H3B . 0.99 ?
    C35 C34 . 1.525(6) ?
    C35 H4A . 0.99 ?
    C35 H4B . 0.99 ?
    C34 C33 . 1.533(7) ?
    C34 H5A . 0.99 ?
    C34 H5B . 0.99 ?
    C33 C32 . 1.531(6) ?
    C33 H6A . 0.99 ?
    C33 H6B . 0.99 ?
    C32 H7A . 0.99 ?
    C32 H7B . 0.99 ?
    C11 C12 . 1.435(5) ?
    C11 C16 . 1.435(6) ?
    C12 C13 . 1.405(5) ?
    C12 C7 . 1.522(6) ?
    C7 C8 . 1.523(7) ?
    C7 C9 . 1.535(7) ?
    C7 H10 . 1 ?
    C9 H11A . 0.98 ?
    C9 H11B . 0.98 ?
    C9 H11C . 0.98 ?
    C8 H12A . 0.98 ?
    C8 H12B . 0.98 ?
    C8 H12C . 0.98 ?
    C13 C14 . 1.380(8) ?
    C13 H13 . 0.95 ?
    C14 C15 . 1.374(7) ?
    C14 H14 . 0.95 ?
    C15 C16 . 1.399(6) ?
    C15 H15 . 0.95 ?
    C16 C17 . 1.536(6) ?
    C17 C18 . 1.536(6) ?
    C17 C19 . 1.539(7) ?
    C17 H17 . 1 ?
    C19 H18A . 0.98 ?
    C19 H18B . 0.98 ?
    C19 H18C . 0.98 ?
    C18 H19A . 0.98 ?
    C18 H19B . 0.98 ?
    C18 H19C . 0.98 ?
    C21 C22 . 1.534(6) ?
    C21 C26 . 1.536(6) ?
    C21 H20 . 1 ?
    C22 C23 . 1.534(5) ?
    C22 H21A . 0.99 ?
    C22 H21B . 0.99 ?
    C23 C24 . 1.514(6) ?
    C23 H22A . 0.99 ?
    C23 H22B . 0.99 ?
    C24 C25 . 1.527(7) ?
    C24 H23A . 0.99 ?
    C24 H23B . 0.99 ?
    C25 C26 . 1.537(6) ?
    C25 H24A . 0.99 ?
    C25 H24B . 0.99 ?
    C26 H25A . 0.99 ?
    C26 H25B . 0.99 ?
    C2 C3 . 1.387(7) ?
    C2 C5 . 1.508(7) ?
    C5 H27A . 0.98 ?
    C5 H27B . 0.98 ?
    C5 H27C . 0.98 ?
    C3 C4 . 1.396(7) ?
    C3 H28 . 0.95 ?
    C4 C6 . 1.527(6) ?
    C6 H30A . 0.98 ?
    C6 H30B . 0.98 ?
    C6 H30C . 0.98 ?
loop_
    _geom_angle_atom_site_label_1
    _geom_angle_atom_site_label_2
    _geom_angle_atom_site_label_3
    _geom_angle_site_symmetry_1
    _geom_angle_site_symmetry_3
    _geom_angle
    _geom_angle_publ_flag
    C1 Rh1 O3 . . 178.09(18) ?
    C1 Rh1 O2 . . 89.60(17) ?
    O3 Rh1 O2 . . 89.37(12) ?
    C1 Rh1 P1 . . 94.54(14) ?
    O3 Rh1 P1 . . 86.64(9) ?
    O2 Rh1 P1 . . 173.12(11) ?
    C11 P1 C21 . . 102.61(18) ?
    C11 P1 C31 . . 107.71(19) ?
    C21 P1 C31 . . 102.32(18) ?
    C11 P1 Rh1 . . 119.33(13) ?
    C21 P1 Rh1 . . 117.86(14) ?
    C31 P1 Rh1 . . 105.47(13) ?
    C2 O3 Rh1 . . 126.0(3) ?
    C4 O2 Rh1 . . 125.3(3) ?
    O1 C1 Rh1 . . 174.9(4) ?
    C36 C31 C32 . . 108.7(3) ?
    C36 C31 P1 . . 115.7(3) ?
    C32 C31 P1 . . 112.3(3) ?
    C36 C31 H2 . . 106.5 ?
    C32 C31 H2 . . 106.5 ?
    P1 C31 H2 . . 106.5 ?
    C35 C36 C31 . . 109.4(3) ?
    C35 C36 H3A . . 109.8 ?
    C31 C36 H3A . . 109.8 ?
    C35 C36 H3B . . 109.8 ?
    C31 C36 H3B . . 109.8 ?
    H3A C36 H3B . . 108.2 ?
    C36 C35 C34 . . 111.9(4) ?
    C36 C35 H4A . . 109.2 ?
    C34 C35 H4A . . 109.2 ?
    C36 C35 H4B . . 109.2 ?
    C34 C35 H4B . . 109.2 ?
    H4A C35 H4B . . 107.9 ?
    C35 C34 C33 . . 111.7(4) ?
    C35 C34 H5A . . 109.3 ?
    C33 C34 H5A . . 109.3 ?
    C35 C34 H5B . . 109.3 ?
    C33 C34 H5B . . 109.3 ?
    H5A C34 H5B . . 107.9 ?
    C32 C33 C34 . . 110.5(4) ?
    C32 C33 H6A . . 109.5 ?
    C34 C33 H6A . . 109.5 ?
    C32 C33 H6B . . 109.5 ?
    C34 C33 H6B . . 109.5 ?
    H6A C33 H6B . . 108.1 ?
    C33 C32 C31 . . 109.5(3) ?
    C33 C32 H7A . . 109.8 ?
    C31 C32 H7A . . 109.8 ?
    C33 C32 H7B . . 109.8 ?
    C31 C32 H7B . . 109.8 ?
    H7A C32 H7B . . 108.2 ?
    C12 C11 C16 . . 116.4(4) ?
    C12 C11 P1 . . 120.7(3) ?
    C16 C11 P1 . . 122.9(3) ?
    C13 C12 C11 . . 120.5(4) ?
    C13 C12 C7 . . 112.8(4) ?
    C11 C12 C7 . . 126.7(4) ?
    C12 C7 C8 . . 111.6(4) ?
    C12 C7 C9 . . 111.1(4) ?
    C8 C7 C9 . . 112.1(4) ?
    C12 C7 H10 . . 107.3 ?
    C8 C7 H10 . . 107.3 ?
    C9 C7 H10 . . 107.3 ?
    C7 C9 H11A . . 109.5 ?
    C7 C9 H11B . . 109.5 ?
    H11A C9 H11B . . 109.5 ?
    C7 C9 H11C . . 109.5 ?
    H11A C9 H11C . . 109.5 ?
    H11B C9 H11C . . 109.5 ?
    C7 C8 H12A . . 109.5 ?
    C7 C8 H12B . . 109.5 ?
    H12A C8 H12B . . 109.5 ?
    C7 C8 H12C . . 109.5 ?
    H12A C8 H12C . . 109.5 ?
    H12B C8 H12C . . 109.5 ?
    C14 C13 C12 . . 121.1(5) ?
    C14 C13 H13 . . 119.4 ?
    C12 C13 H13 . . 119.4 ?
    C15 C14 C13 . . 119.9(4) ?
    C15 C14 H14 . . 120 ?
    C13 C14 H14 . . 120 ?
    C14 C15 C16 . . 121.2(4) ?
    C14 C15 H15 . . 119.4 ?
    C16 C15 H15 . . 119.4 ?
    C15 C16 C11 . . 120.8(4) ?
    C15 C16 C17 . . 113.5(3) ?
    C11 C16 C17 . . 125.6(4) ?
    C16 C17 C18 . . 110.1(4) ?
    C16 C17 C19 . . 112.2(4) ?
    C18 C17 C19 . . 110.4(4) ?
    C16 C17 H17 . . 108 ?
    C18 C17 H17 . . 108 ?
    C19 C17 H17 . . 108 ?
    C17 C19 H18A . . 109.5 ?
    C17 C19 H18B . . 109.5 ?
    H18A C19 H18B . . 109.5 ?
    C17 C19 H18C . . 109.5 ?
    H18A C19 H18C . . 109.5 ?
    H18B C19 H18C . . 109.5 ?
    C17 C18 H19A . . 109.5 ?
    C17 C18 H19B . . 109.5 ?
    H19A C18 H19B . . 109.5 ?
    C17 C18 H19C . . 109.5 ?
    H19A C18 H19C . . 109.5 ?
    H19B C18 H19C . . 109.5 ?
    C22 C21 C26 . . 112.4(3) ?
    C22 C21 P1 . . 112.2(3) ?
    C26 C21 P1 . . 112.7(3) ?
    C22 C21 H20 . . 106.3 ?
    C26 C21 H20 . . 106.3 ?
    P1 C21 H20 . . 106.3 ?
    C21 C22 C23 . . 110.9(3) ?
    C21 C22 H21A . . 109.5 ?
    C23 C22 H21A . . 109.5 ?
    C21 C22 H21B . . 109.5 ?
    C23 C22 H21B . . 109.5 ?
    H21A C22 H21B . . 108.1 ?
    C24 C23 C22 . . 111.7(4) ?
    C24 C23 H22A . . 109.3 ?
    C22 C23 H22A . . 109.3 ?
    C24 C23 H22B . . 109.3 ?
    C22 C23 H22B . . 109.3 ?
    H22A C23 H22B . . 107.9 ?
    C23 C24 C25 . . 110.5(4) ?
    C23 C24 H23A . . 109.6 ?
    C25 C24 H23A . . 109.6 ?
    C23 C24 H23B . . 109.6 ?
    C25 C24 H23B . . 109.6 ?
    H23A C24 H23B . . 108.1 ?
    C24 C25 C26 . . 111.3(4) ?
    C24 C25 H24A . . 109.4 ?
    C26 C25 H24A . . 109.4 ?
    C24 C25 H24B . . 109.4 ?
    C26 C25 H24B . . 109.4 ?
    H24A C25 H24B . . 108 ?
    C21 C26 C25 . . 111.6(4) ?
    C21 C26 H25A . . 109.3 ?
    C25 C26 H25A . . 109.3 ?
    C21 C26 H25B . . 109.3 ?
    C25 C26 H25B . . 109.3 ?
    H25A C26 H25B . . 108 ?
    O3 C2 C3 . . 126.0(5) ?
    O3 C2 C5 . . 114.5(4) ?
    C3 C2 C5 . . 119.5(4) ?
    C2 C5 H27A . . 109.5 ?
    C2 C5 H27B . . 109.5 ?
    H27A C5 H27B . . 109.5 ?
    C2 C5 H27C . . 109.5 ?
    H27A C5 H27C . . 109.5 ?
    H27B C5 H27C . . 109.5 ?
    C2 C3 C4 . . 126.5(4) ?
    C2 C3 H28 . . 116.8 ?
    C4 C3 H28 . . 116.8 ?
    O2 C4 C3 . . 126.8(4) ?
    O2 C4 C6 . . 114.5(4) ?
    C3 C4 C6 . . 118.7(4) ?
    C4 C6 H30A . . 109.5 ?
    C4 C6 H30B . . 109.5 ?
    H30A C6 H30B . . 109.5 ?
    C4 C6 H30C . . 109.5 ?
    H30A C6 H30C . . 109.5 ?
    H30B C6 H30C . . 109.5 ?
_iucr_refine_instructions_details
;
TITL mo_12hp_wd1_1_0m in Cc
CELL  0.71073  16.7502   9.7334  19.3847   90.000  111.669   90.000
ZERR     4.00   0.0022   0.0013   0.0025    0.000    0.003    0.000
LATT  -7
SYMM    X, - Y, 1/2 + Z
SFAC  C    H    O    P    RH
UNIT  120  184  12   4    4
MERG   2
FMAP   2
PLAN    6
SIZE     0.22   0.23   0.29
ACTA
BOND   $H
LIST   4
L.S.  12
TEMP  -173.13
WGHT    0.058800
FVAR       0.09335
RH1   5    1.045682    0.506796    0.551838    11.00000    0.01337    0.01245 =
         0.01730    0.00048    0.00463   -0.00060
P1    4    0.963309    0.647951    0.459140    11.00000    0.01016    0.01104 =
         0.01727   -0.00030    0.00506   -0.00181
O1    3    0.905481    0.410144    0.597943    11.00000    0.02217    0.04629 =
         0.03597    0.01754    0.00825   -0.00742
O3    3    1.148532    0.572472    0.526565    11.00000    0.01275    0.02425 =
         0.02688    0.00107    0.00755    0.00106
O2    3    1.125962    0.367129    0.627141    11.00000    0.01823    0.01639 =
         0.02695    0.00571    0.00204    0.00120
C1    1    0.956790    0.450193    0.577399    11.00000    0.02597    0.02078 =
         0.01880    0.00681    0.00428   -0.00073
C31   1    0.984572    0.594254    0.374414    11.00000    0.01331    0.01712 =
         0.01547   -0.00164    0.00598    0.00339
AFIX  13
H2    2    0.930322    0.611485    0.330866    11.00000   -1.20000
AFIX   0
C36   1    1.056101    0.674191    0.359632    11.00000    0.01826    0.01918 =
         0.02030    0.00095    0.00913   -0.00177
AFIX  23
H3A   2    1.045889    0.774183    0.360868    11.00000   -1.20000
H3B   2    1.112459    0.652768    0.398692    11.00000   -1.20000
AFIX   0
C35   1    1.056785    0.634025    0.283939    11.00000    0.01589    0.02912 =
         0.02334   -0.00039    0.01271   -0.00425
AFIX  23
H4A   2    1.103928    0.683329    0.275269    11.00000   -1.20000
H4B   2    1.001939    0.662535    0.244909    11.00000   -1.20000
AFIX   0
C34   1    1.068758    0.479780    0.278050    11.00000    0.02206    0.03585 =
         0.02909   -0.00748    0.01595    0.00063
AFIX  23
H5A   2    1.127153    0.453451    0.311997    11.00000   -1.20000
H5B   2    1.063583    0.457036    0.226795    11.00000   -1.20000
AFIX   0
C33   1    1.002155    0.397202    0.297707    11.00000    0.02101    0.02209 =
         0.02672   -0.00706    0.01136   -0.00143
AFIX  23
H6A   2    0.944235    0.413652    0.259818    11.00000   -1.20000
H6B   2    1.014944    0.297900    0.297706    11.00000   -1.20000
AFIX   0
C32   1    1.003386    0.439100    0.374215    11.00000    0.01267    0.01706 =
         0.02564   -0.00270    0.00956    0.00036
AFIX  23
H7A   2    1.060340    0.418395    0.412596    11.00000   -1.20000
H7B   2    0.959496    0.386245    0.385935    11.00000   -1.20000
AFIX   0
C11   1    0.979355    0.837383    0.469619    11.00000    0.00896    0.01745 =
         0.02084   -0.00156    0.00780   -0.00169
C12   1    1.029229    0.896439    0.540286    11.00000    0.01335    0.01427 =
         0.01916   -0.00028    0.00556   -0.00250
C7    1    1.074347    0.819427    0.612605    11.00000    0.02805    0.01393 =
         0.01594    0.00139    0.00297    0.00033
AFIX  13
H10   2    1.062681    0.719347    0.601942    11.00000   -1.20000
AFIX   0
C9    1    1.172030    0.839380    0.639967    11.00000    0.02797    0.02759 =
         0.04178   -0.00040   -0.00777   -0.00453
AFIX 137
H11A  2    1.192749    0.810720    0.601060    11.00000   -1.50000
H11B  2    1.199816    0.783675    0.684548    11.00000   -1.50000
H11C  2    1.185901    0.936486    0.651765    11.00000   -1.50000
AFIX   0
C8    1    1.038332    0.858468    0.671488    11.00000    0.07502    0.02875 =
         0.02359   -0.00199    0.02514   -0.00714
AFIX 137
H12A  2    1.043233    0.958006    0.679562    11.00000   -1.50000
H12B  2    1.070820    0.811047    0.718023    11.00000   -1.50000
H12C  2    0.977768    0.831473    0.654767    11.00000   -1.50000
AFIX   0
C13   1    1.038154    1.039694    0.548656    11.00000    0.01982    0.01876 =
         0.02816   -0.00658    0.01346   -0.00440
AFIX  43
H13   2    1.071194    1.077183    0.595851    11.00000   -1.20000
AFIX   0
C14   1    0.999723    1.126836    0.489463    11.00000    0.02958    0.01251 =
         0.03620    0.00159    0.01777    0.00419
AFIX  43
H14   2    1.006393    1.223440    0.496082    11.00000   -1.20000
AFIX   0
C15   1    0.951806    1.073726    0.420948    11.00000    0.01904    0.01748 =
         0.02961    0.00321    0.00975    0.00215
AFIX  43
H15   2    0.925537    1.134444    0.380515    11.00000   -1.20000
AFIX   0
C16   1    0.940985    0.931913    0.409628    11.00000    0.01178    0.01674 =
         0.02100    0.00128    0.00734   -0.00080
C17   1    0.884947    0.892641    0.329608    11.00000    0.01801    0.01799 =
         0.02176    0.00091    0.00353    0.00190
AFIX  13
H17   2    0.885005    0.790220    0.325576    11.00000   -1.20000
AFIX   0
C19   1    0.919739    0.952412    0.272712    11.00000    0.02496    0.03274 =
         0.02156    0.00475    0.00704    0.00502
AFIX 137
H18A  2    0.913917    1.052657    0.271471    11.00000   -1.50000
H18B  2    0.886989    0.914785    0.223439    11.00000   -1.50000
H18C  2    0.980463    0.927848    0.287000    11.00000   -1.50000
AFIX   0
C18   1    0.791925    0.939588    0.311814    11.00000    0.01659    0.02923 =
         0.02958    0.00093    0.00108    0.00181
AFIX 137
H19A  2    0.768938    0.894465    0.345732    11.00000   -1.50000
H19B  2    0.756837    0.914822    0.260528    11.00000   -1.50000
H19C  2    0.790642    1.039436    0.317828    11.00000   -1.50000
AFIX   0
C21   1    0.844058    0.630714    0.427553    11.00000    0.00995    0.02020 =
         0.01903    0.00005    0.00496   -0.00148
AFIX  13
H20   2    0.819421    0.689830    0.382426    11.00000   -1.20000
AFIX   0
C22   1    0.809116    0.687299    0.484703    11.00000    0.01516    0.02129 =
         0.03080   -0.00587    0.01001   -0.00067
AFIX  23
H21A  2    0.825137    0.785317    0.494342    11.00000   -1.20000
H21B  2    0.835271    0.636524    0.531998    11.00000   -1.20000
AFIX   0
C23   1    0.711022    0.673198    0.456659    11.00000    0.01351    0.03304 =
         0.04333   -0.01015    0.01380   -0.00327
AFIX  23
H22A  2    0.690454    0.705391    0.495640    11.00000   -1.20000
H22B  2    0.684757    0.732282    0.412456    11.00000   -1.20000
AFIX   0
C24   1    0.682579    0.526023    0.436605    11.00000    0.01948    0.03997 =
         0.03931   -0.01688    0.01871   -0.01606
AFIX  23
H23A  2    0.619087    0.520961    0.417867    11.00000   -1.20000
H23B  2    0.705589    0.467562    0.481432    11.00000   -1.20000
AFIX   0
C25   1    0.714553    0.472796    0.377292    11.00000    0.01468    0.03842 =
         0.03323   -0.01305    0.01076   -0.01066
AFIX  23
H24A  2    0.687631    0.526589    0.331135    11.00000   -1.20000
H24B  2    0.697152    0.375602    0.366145    11.00000   -1.20000
AFIX   0
C26   1    0.812804    0.483909    0.403004    11.00000    0.01681    0.02718 =
         0.02100   -0.00562    0.00730   -0.00372
AFIX  23
H25A  2    0.839732    0.419978    0.444915    11.00000   -1.20000
H25B  2    0.830982    0.456353    0.361860    11.00000   -1.20000
AFIX   0
C2    1    1.225879    0.525584    0.554700    11.00000    0.01266    0.02590 =
         0.02560   -0.00912    0.00352   -0.00122
C5    1    1.288276    0.593195    0.525695    11.00000    0.01509    0.05098 =
         0.03866   -0.00181    0.01108    0.00066
AFIX 137
H27A  2    1.270215    0.576010    0.472277    11.00000   -1.50000
H27B  2    1.345844    0.555103    0.551335    11.00000   -1.50000
H27C  2    1.289304    0.692396    0.534630    11.00000   -1.50000
AFIX   0
C3    1    1.254043    0.420395    0.606299    11.00000    0.01437    0.02561 =
         0.02791   -0.00813    0.00118    0.00310
AFIX  43
H28   2    1.312760    0.394908    0.621199    11.00000   -1.20000
AFIX   0
C4    1    1.204688    0.348256    0.638512    11.00000    0.02744    0.01784 =
         0.01910   -0.00560    0.00048    0.00316
C6    1    1.246769    0.231462    0.692282    11.00000    0.02711    0.01962 =
         0.04226    0.00105   -0.00692    0.00582
AFIX 137
H30A  2    1.211137    0.208384    0.720949    11.00000   -1.50000
H30B  2    1.303820    0.260414    0.726156    11.00000   -1.50000
H30C  2    1.252348    0.150652    0.664240    11.00000   -1.50000
HKLF    4  1.0  1.00  0.00  0.00  0.00  1.00  0.00  0.00  0.00  1.00
REM  mo_12hp_wd1_1_0m in Cc
REM R1 =  0.0428 for   5516 Fo > 4sig(Fo)  and  0.0482 for all   6007 data
REM    322 parameters refined using      2 restraints
END
WGHT      0.0588      0.0000
REM Highest difference peak  1.852,  deepest hole -1.419,  1-sigma level  0.111
Q1    1   1.0452  0.5319  0.5124  11.00000  0.05    1.85
Q2    1   1.0473  0.5310  0.5962  11.00000  0.05    1.77
Q3    1   1.0355  0.4164  0.5257  11.00000  0.05    1.73
Q4    1   1.0534  0.4196  0.5814  11.00000  0.05    1.65
Q5    1   0.9642  0.6376  0.4107  11.00000  0.05    0.70
Q6    1   1.0252  0.5215  0.4624  11.00000  0.05    0.65
;
