# Supplementary material for: (Acetyl­acetonato-κ2 O,O′)carbon­yl[dicyclo­hex­yl(2,6-diisopropyl­phen­yl)phosphane-κP]rhodium(I)
Source: Acta Crystallogr Sect E Struct Rep Online. 2012 May 5;68(Pt 6):m737. doi: 10.1107/S1600536812018831 (PMC3379078; doi:10.1107/S1600536812018831)
Supplement: Supplementary file 2 [file e-68-0m737-Isup2.hkl]

#
# h,k,l, Fc-squared, Fo-squared, sigma(Fo-squared) and status flag
#
data_I
_shelx_title ' mo_12hp_wd1_1_0m in Cc'
_shelx_refln_list_code          4
_shelx_F_calc_maximum      305.68
_exptl_crystal_F_000      1240.00
_reflns_d_resolution_high  0.7525
 
loop_
 _symmetry_equiv_pos_as_xyz
 'x, y, z'
 'x, -y, z+1/2'
 'x+1/2, y+1/2, z'
 'x+1/2, -y+1/2, z+1/2'
 
_cell_length_a    16.7502
_cell_length_b     9.7334
_cell_length_c    19.3847
_cell_angle_alpha  90.000
_cell_angle_beta  111.669
_cell_angle_gamma  90.000
 
_shelx_F_squared_multiplier     1.000
 
loop_
 _refln_index_h
 _refln_index_k
 _refln_index_l
 _refln_F_squared_calc
 _refln_F_squared_meas
 _refln_F_squared_sigma
 _refln_observed_status
   5   1 -25      441.91      408.52    112.46 o
   7   1 -25      213.12      284.59     95.24 o
   9   1 -25      243.74      346.55    102.13 o
  11   1 -25       11.91       26.39     78.03 o
   6   2 -25      187.20      255.90    109.01 o
   8   2 -25      272.64      338.52    115.90 o
  10   2 -25        3.91      -71.15     81.47 o
   2   0 -24     4554.59     4773.69    358.03 o
   4   0 -24     3245.05     3291.09    263.93 o
   6   0 -24     4166.07     4670.41    320.16 o
  10   0 -24     1451.08     1503.25    151.47 o
  12   0 -24     3126.87     3347.32    265.08 o
  14   0 -24     4751.75     5163.84    380.98 o
   1   1 -24     2232.69     2168.90    168.40 o
   3   1 -24     1657.89     1780.68    148.60 o
   5   1 -24     2865.04     3123.55    262.78 o
   7   1 -24     2090.10     2363.89    220.32 o
   9   1 -24      554.00      699.99    125.08 o
  11   1 -24     1027.85      983.43    154.92 o
  13   1 -24      830.50     1036.60    110.60 o
   2   2 -24     2196.55     2302.31    169.86 o
   4   2 -24     2743.56     2903.23    267.37 o
   6   2 -24     3576.20     3999.11    317.86 o
   8   2 -24     1805.37     2002.42    224.91 o
  10   2 -24     2129.62     2449.12    173.83 o
  12   2 -24     2167.62     2339.80    257.04 o
  14   2 -24     1719.55     1968.89    173.85 o
   3   3 -24     1235.44     1445.88    207.70 o
   5   3 -24     1621.23     2054.06    242.13 o
   7   3 -24     3244.74     3847.64    327.04 o
   9   3 -24     3301.79     3770.75    319.01 o
  11   3 -24     3324.35     3846.49    321.31 o
  13   3 -24     2114.89     2351.27    274.26 o
   6   4 -24     2047.02     2276.68    268.52 o
   8   4 -24     2303.67     2603.73    270.81 o
  10   4 -24     2307.67     2500.45    290.32 o
  -1   1 -23      225.39      236.22     60.46 o
   1   1 -23      102.07      133.63     52.49 o
   3   1 -23      366.61      336.04     69.09 o
   5   1 -23       67.52      169.83     79.18 o
   7   1 -23      325.07      434.91    100.98 o
   9   1 -23      473.15      829.66    128.52 o
  11   1 -23      331.07      371.80    103.28 o
  13   1 -23      442.23      577.85     87.63 o
  15   1 -23      451.52      427.16     91.59 o
   0   2 -23       73.49       78.08     56.99 o
   2   2 -23      274.29      271.06     67.82 o
   4   2 -23      581.66      503.76    121.64 o
   6   2 -23      157.84      239.83     94.10 o
   8   2 -23      286.33      367.21    105.57 o
  10   2 -23       25.68        2.30     76.88 o
  12   2 -23        9.03       47.05     84.92 o
  14   2 -23       88.03       80.58     70.00 o
   1   3 -23      197.54      218.27     61.88 o
   3   3 -23      337.38      485.40    126.23 o
   5   3 -23      212.18      374.09    119.34 o
   7   3 -23      179.27      406.22    117.05 o
   9   3 -23      210.86       92.95     89.51 o
  11   3 -23      121.88        9.18     91.80 o
  13   3 -23      606.43      719.50    159.51 o
  15   3 -23      121.60      227.49     77.33 o
   2   4 -23      203.91      216.66     74.32 o
   4   4 -23       37.06       22.95     95.24 o
   6   4 -23       75.16      143.44     99.83 o
   8   4 -23      977.29      898.51    167.54 o
  10   4 -23      416.93      490.34     99.10 o
  12   4 -23      324.16      423.44    134.26 o
   3   5 -23       18.71       78.03     82.62 o
   5   5 -23      206.37      332.78    131.96 o
   7   5 -23      540.61      701.14    165.24 o
   9   5 -23      241.96      485.40    146.88 o
  11   5 -23      743.65      912.59    131.84 o
  -2   0 -22     3133.49     3237.73    256.47 o
   0   0 -22     5690.66     6016.94    525.56 o
   2   0 -22     3748.02     3599.77    284.59 o
   4   0 -22     1448.81     1576.69    161.80 o
   6   0 -22     3657.25     4055.34    280.00 o
   8   0 -22     3476.73     3505.68    249.01 o
  10   0 -22     6135.62     6717.59    426.88 o
  12   0 -22     7325.33     8561.65    543.92 o
  14   0 -22     5325.37     6287.27    445.24 o
  16   0 -22     1623.03     1957.67    251.31 o
  -3   1 -22     2964.82     2751.18    153.56 o
  -1   1 -22     2683.62     2534.20    137.30 o
   1   1 -22     2739.36     2869.40    135.99 o
   3   1 -22     2563.64     2363.54    148.98 o
   5   1 -22     3381.11     3993.37    294.91 o
   7   1 -22     1596.18     1747.67    183.60 o
   9   1 -22      657.45      642.61    111.31 o
  11   1 -22     1714.63     1767.18    197.37 o
  13   1 -22     3270.30     3355.57    196.36 o
  15   1 -22     4121.30     4846.36    268.15 o
  17   1 -22      758.35      736.57    122.01 o
  -2   2 -22     1593.19     1755.92    119.81 o
   0   2 -22     2510.59     2644.29    137.58 o
   2   2 -22     3462.18     3401.00    164.54 o
   4   2 -22     2838.01     2929.62    260.49 o
   6   2 -22     3434.05     3462.07    282.29 o
   8   2 -22     2455.81     2407.50    226.06 o
  10   2 -22     2555.60     2381.11    222.62 o
  12   2 -22     1863.12     1988.65    206.55 o
  14   2 -22     1886.56     2065.86    243.27 o
  16   2 -22     1915.18     2269.76    199.67 o
  -1   3 -22      974.27      975.05    104.82 o
   1   3 -22     1054.44     1110.58    102.40 o
   3   3 -22     1528.09     1797.02    224.91 o
   5   3 -22     4704.92     4825.33    371.80 o
   7   3 -22     3619.13     4243.53    333.93 o
   9   3 -22     1925.40     2030.26    157.26 o
  11   3 -22     1512.71     1471.12    201.96 o
  13   3 -22     1092.65     1327.68    124.06 o
  15   3 -22     1819.98     2042.27    172.37 o
   0   4 -22     1221.47     1246.28    101.14 o
   2   4 -22     2822.27     2850.81    251.63 o
   4   4 -22     3328.85     3447.15    309.83 o
   6   4 -22     3637.67     4049.60    340.81 o
   8   4 -22     2397.49     2284.71    261.63 o
  10   4 -22     1814.44     2132.24    180.90 o
  12   4 -22      524.22      589.83    149.18 o
  14   4 -22      671.95      588.67     97.55 o
   1   5 -22     2668.08     2731.08    168.92 o
   3   5 -22     2317.64     2554.32    202.85 o
   5   5 -22     2926.11     3613.54    330.49 o
   7   5 -22     2209.14     2585.36    296.06 o
   9   5 -22     2342.76     2697.82    308.68 o
  11   5 -22     1917.69     2247.01    197.43 o
  13   5 -22      811.11      977.63    137.70 o
   4   6 -22     1638.49     2021.66    167.08 o
   6   6 -22     1573.09     1864.72    259.34 o
   8   6 -22     1560.44     1767.18    255.90 o
  10   6 -22     2081.21     2324.88    293.77 o
  -5   1 -21      277.22      191.86     75.41 o
  -3   1 -21      368.32      333.72     65.54 o
  -1   1 -21      274.71      326.25     57.62 o
   1   1 -21      609.71      713.20     66.70 o
   3   1 -21      179.56      174.89     42.47 o
   5   1 -21      622.51      582.94    104.42 o
   7   1 -21      339.10      323.60     84.92 o
   9   1 -21      913.01     1085.55    141.15 o
  11   1 -21      537.62      569.17    111.31 o
  13   1 -21      771.87      809.53     98.03 o
  15   1 -21      163.52      163.25     74.44 o
  17   1 -21      155.97      157.51     85.37 o
  -4   2 -21      335.46      320.91     70.46 o
  -2   2 -21      610.23      590.98     78.01 o
   0   2 -21      245.26      193.70     49.27 o
   2   2 -21      919.58     1044.73     77.85 o
   4   2 -21      171.58      269.67     91.80 o
   6   2 -21      122.85      102.13     74.59 o
   8   2 -21      154.56      138.85     75.74 o
  10   2 -21      145.71      133.11     76.88 o
  12   2 -21      713.38      906.73     97.60 o
  14   2 -21      810.27      942.25    111.73 o
  16   2 -21      448.37      572.92    106.03 o
  18   2 -21       41.45       92.85     96.39 o
  -3   3 -21      247.50      273.14     66.50 o
  -1   3 -21      273.24      321.08     61.33 o
   1   3 -21      193.65      168.62     48.93 o
   3   3 -21       28.36      -22.38     53.39 o
   5   3 -21      240.08      239.83    100.98 o
   7   3 -21      535.48      787.20    143.44 o
   9   3 -21      181.35      215.73     94.10 o
  11   3 -21      145.16      165.24     95.24 o
  13   3 -21      815.96      913.76    148.60 o
  15   3 -21       34.04       15.55     63.04 o
  17   3 -21       14.69      -28.76     69.75 o
  -2   4 -21      164.52       88.47     55.21 o
   0   4 -21      125.37      110.72     52.73 o
   2   4 -21        2.59      -63.53     63.53 o
   4   4 -21      280.94      261.34     74.50 o
   6   4 -21      330.92      461.30    128.52 o
   8   4 -21       18.03        5.74     81.47 o
  10   4 -21      119.88      127.37     89.51 o
  12   4 -21      140.02      223.22     64.06 o
  14   4 -21        7.53      -79.79    115.90 o
  16   4 -21       51.53       26.17     73.50 o
  -1   5 -21      277.13      294.56     68.34 o
   1   5 -21      143.22      228.49     57.43 o
   3   5 -21      356.36      451.00     71.97 o
   5   5 -21      726.16      786.05    166.39 o
   7   5 -21      824.68     1044.24    183.60 o
   9   5 -21      214.00      369.50    130.82 o
  11   5 -21      260.70      235.24    125.08 o
  13   5 -21      166.36      200.27     71.41 o
  15   5 -21      153.69      112.13    141.15 o
   0   6 -21      396.76      496.20     89.71 o
   2   6 -21      370.14      391.77     78.73 o
   4   6 -21      543.07      593.69     80.61 o
   6   6 -21     1143.71     1398.83    222.62 o
   8   6 -21       22.45       96.39    107.87 o
  10   6 -21      355.16      396.95     84.91 o
  12   6 -21       17.35      -54.06    102.13 o
   3   7 -21       92.57       38.07     93.81 o
   5   7 -21      106.71      181.46     75.55 o
   7   7 -21      698.94      761.75    109.70 o
   9   7 -21      425.18      454.70     92.95 o
  -6   0 -20     1402.87     1099.37    143.82 o
  -4   0 -20     4361.90     3777.11    235.27 o
  -2   0 -20     4112.52     3819.47    225.14 o
   0   0 -20     1748.18     1618.86    138.04 o
   2   0 -20      954.67      790.28     89.18 o
   4   0 -20     2620.31     2538.00    146.18 o
  10   0 -20     7003.99     7286.76    457.86 o
  12   0 -20     4244.71     4725.49    337.37 o
  14   0 -20     3665.99     4168.94    333.93 o
  16   0 -20      909.08      811.30    175.57 o
  18   0 -20     1618.65     2222.75    297.21 o
  -5   1 -20     2850.42     2531.72    151.70 o
  -3   1 -20     1710.23     1582.45    110.24 o
  -1   1 -20     1836.11     1836.31    109.48 o
   1   1 -20     3483.96     3595.16    189.81 o
   3   1 -20     1062.87     1196.61     89.27 o
   5   1 -20     2678.61     2799.95    223.77 o
   7   1 -20     2959.53     3208.47    239.83 o
   9   1 -20     2942.53     2702.41    218.03 o
  11   1 -20     2988.03     3176.20    215.16 o
  13   1 -20     3189.59     3544.43    247.86 o
  15   1 -20     1758.90     1929.12    168.68 o
  17   1 -20     2313.19     2665.89    210.39 o
  19   1 -20      814.52     1174.97    274.26 o
  -6   2 -20     1794.73     1673.78    128.86 o
  -4   2 -20     3565.21     3504.64    167.19 o
  -2   2 -20     1642.27     1809.74    116.79 o
   0   2 -20     1864.03     1837.76    108.46 o
   2   2 -20     2209.22     2271.64    109.69 o
   4   2 -20     4759.07     4867.44    348.27 o
   6   2 -20     4195.09     4319.27    310.98 o
   8   2 -20     3263.13     3333.55    257.04 o
  10   2 -20     1948.31     1869.31    203.11 o
  12   2 -20     2614.84     2555.52    158.81 o
  14   2 -20     3336.23     3686.17    217.01 o
  16   2 -20     4167.99     4320.83    257.65 o
  18   2 -20     2615.95     2542.40    222.55 o
  -5   3 -20     2923.73     2623.89    160.08 o
  -3   3 -20      480.75      413.60     70.61 o
  -1   3 -20      865.72      911.79     84.47 o
   1   3 -20     2696.42     2796.07    133.04 o
   3   3 -20     3255.16     3155.16    156.21 o
   5   3 -20     4594.51     4848.53    243.55 o
   7   3 -20     3269.01     3068.47    265.08 o
   9   3 -20     2168.82     2101.11    205.41 o
  11   3 -20     1163.67     1148.67    175.57 o
  13   3 -20     3317.32     3377.08    199.01 o
  15   3 -20     3150.19     3175.69    207.25 o
  17   3 -20     3217.86     3505.92    234.24 o
  -4   4 -20     1946.81     1872.05    166.46 o
  -2   4 -20     1037.75     1017.56    108.68 o
   0   4 -20     3356.35     3392.85    152.24 o
   2   4 -20     2735.72     3047.96    134.37 o
   4   4 -20     5767.32     6368.97    319.62 o
   6   4 -20     3492.82     3534.36    302.95 o
   8   4 -20     1833.79     2061.82    161.68 o
  10   4 -20     1269.99     1185.39    180.16 o
  12   4 -20     3324.60     3194.91    190.57 o
  14   4 -20     4429.60     4374.03    247.72 o
  16   4 -20     4206.95     4091.68    251.94 o
  -3   5 -20     1732.55     1802.52    133.27 o
  -1   5 -20     2163.79     2487.93    143.18 o
   1   5 -20     2748.20     2902.93    143.42 o
   3   5 -20     2753.30     2982.06    153.63 o
   5   5 -20     2410.29     2872.45    192.05 o
   7   5 -20     1960.95     2368.48    277.70 o
   9   5 -20     2877.47     2933.34    201.58 o
  11   5 -20     2514.77     2618.94    253.60 o
  13   5 -20     2445.43     2395.16    180.56 o
  15   5 -20     2446.32     2723.71    202.76 o
  -2   6 -20     2782.33     2984.15    172.97 o
   0   6 -20     3072.23     3312.60    190.83 o
   2   6 -20     2085.68     2439.46    160.65 o
   4   6 -20     1413.42     1632.27    122.44 o
   6   6 -20     1381.07     1626.67    140.35 o
   8   6 -20     2383.16     2768.97    286.88 o
  10   6 -20     2946.23     3076.26    164.66 o
  12   6 -20     4872.52     5192.79    280.86 o
  14   6 -20     1362.34     1126.80    138.18 o
   1   7 -20     1662.74     1966.73    153.20 o
   3   7 -20     1575.14     1801.21    140.79 o
   5   7 -20      800.11      968.81    118.39 o
   7   7 -20     1920.27     1857.31    158.06 o
   9   7 -20     2759.14     2716.39    306.39 o
  11   7 -20     2945.07     3183.52    184.14 o
   6   8 -20      268.33      359.50     91.69 o
   8   8 -20     1603.81     1603.43    180.73 o
  -7   1 -19      104.28       17.72     55.65 o
  -5   1 -19       19.85      -19.26     47.79 o
  -3   1 -19      679.41      638.31     72.28 o
  -1   1 -19      396.67      384.06     55.54 o
   1   1 -19      146.64      130.83     36.98 o
   3   1 -19      369.67      398.95     42.51 o
   5   1 -19      347.82      374.65     58.41 o
   7   1 -19      668.84      823.92    113.60 o
   9   1 -19      513.51      601.30    103.28 o
  11   1 -19      989.52      995.91     96.30 o
  13   1 -19      297.85      305.18     94.10 o
  15   1 -19      243.10      288.86    106.72 o
  17   1 -19      667.78      751.45    126.80 o
  19   1 -19      180.21      151.05     94.93 o
  -6   2 -19       10.15      -49.22     49.22 o
  -4   2 -19      844.00      744.33     82.21 o
  -2   2 -19      430.82      457.37     63.44 o
   0   2 -19       90.93       64.69     38.12 o
   2   2 -19       40.44       53.05     31.74 o
   4   2 -19      483.37      514.01     60.84 o
   6   2 -19      314.72      398.19     91.80 o
   8   2 -19      244.88      298.36     87.21 o
  10   2 -19      214.14      268.52     88.36 o
  12   2 -19     1371.76     1680.04    134.92 o
  14   2 -19      148.12       69.37     59.22 o
  16   2 -19      789.58      916.19    122.01 o
  18   2 -19      230.58      325.29     96.98 o
  -5   3 -19      238.20      229.61     64.38 o
  -3   3 -19      200.69      163.66     54.19 o
  -1   3 -19       69.83       77.03     52.96 o
   1   3 -19        2.89       15.00     36.39 o
   3   3 -19       65.61       44.09     43.22 o
   5   3 -19      144.82      197.81     66.56 o
   7   3 -19      444.80      460.98     78.30 o
   9   3 -19      107.52       79.18     68.85 o
  11   3 -19      527.00      668.87     80.95 o
  13   3 -19      221.43      234.88     68.58 o
  15   3 -19       18.02       15.65     62.85 o
  17   3 -19      347.87      244.42     90.92 o
  19   3 -19      253.03      232.69     96.49 o
  -6   4 -19      295.07      260.34     71.56 o
  -4   4 -19      168.36      224.37     75.03 o
  -2   4 -19       92.62       43.12     47.57 o
   0   4 -19       55.51        4.82     55.15 o
   2   4 -19      181.80      179.20     45.97 o
   4   4 -19     1643.99     1789.43    150.39 o
   6   4 -19      802.05      774.55     99.64 o
   8   4 -19       24.42      109.56     59.64 o
  10   4 -19       13.09      -43.61     74.59 o
  12   4 -19      418.91      438.20     79.03 o
  14   4 -19       79.17       27.98     58.78 o
  16   4 -19      237.16      296.11     90.01 o
  18   4 -19      102.12       45.51     81.33 o
  -5   5 -19       15.53       18.26     62.11 o
  -3   5 -19      377.03      426.87     74.89 o
  -1   5 -19      324.65      290.41     63.50 o
   1   5 -19      321.10      313.47     57.57 o
   3   5 -19     1155.79     1326.22    160.47 o
   5   5 -19      917.08     1113.52    126.46 o
   7   5 -19      305.91      301.80    115.90 o
   9   5 -19      201.17      149.38     73.40 o
  11   5 -19       81.42       56.42     57.07 o
  13   5 -19      362.02      431.75     90.38 o
  15   5 -19      741.94      581.52    135.41 o
  17   5 -19      805.77      874.92    157.78 o
  -2   6 -19       27.25       78.57     57.63 o
   0   6 -19      268.72      295.73     72.56 o
   2   6 -19      441.91      373.78     76.08 o
   4   6 -19      682.38      735.67    145.16 o
   6   6 -19      536.33      629.27     87.67 o
   8   6 -19       40.29        5.18     49.17 o
  10   6 -19       18.94       22.06     52.14 o
  12   6 -19      269.57      118.69     71.28 o
  14   6 -19     1507.74     1610.25    164.59 o
  16   6 -19     1067.02      997.51    143.37 o
  -1   7 -19      474.92      422.62     93.51 o
   1   7 -19      434.88      432.73     85.22 o
   3   7 -19      630.14      835.20    114.95 o
   5   7 -19      224.20      172.89     68.56 o
   7   7 -19       61.74        7.49     59.23 o
   9   7 -19      483.12      482.92     94.22 o
  11   7 -19      385.19      461.30     83.14 o
  13   7 -19       13.16      -51.97     69.18 o
   2   8 -19      243.74      230.98    119.34 o
   4   8 -19      195.55      231.45     84.37 o
   6   8 -19      351.00      241.20     83.44 o
   8   8 -19     1039.68     1070.88    134.39 o
  10   8 -19      766.72      803.53    125.99 o
  -8   0 -18     1498.07      979.15    141.59 o
  -6   0 -18     5275.58     4418.42    263.62 o
  -4   0 -18     4897.09     4531.52    344.83 o
  -2   0 -18     3583.79     3004.81    320.16 o
   0   0 -18     2894.61     2750.85    323.03 o
   2   0 -18     4073.28     3792.34    191.45 o
   4   0 -18     7577.00     7220.66    400.48 o
   8   0 -18    10647.68    10700.63    623.10 o
  10   0 -18     5782.79     5884.49    382.12 o
  12   0 -18     2019.44     2003.57    192.78 o
  14   0 -18     2340.11     2267.50    228.36 o
  16   0 -18     4533.58     4588.94    375.24 o
  18   0 -18     2915.38     3070.77    315.57 o
  20   0 -18     2460.68     2340.94    320.16 o
  -7   1 -18      936.82      908.37     94.77 o
  -5   1 -18     4768.94     4180.28    176.85 o
  -3   1 -18     3215.97     2983.79    136.37 o
  -1   1 -18     2140.33     1909.39    124.55 o
   1   1 -18     1891.31     1785.13    149.07 o
   3   1 -18     4206.95     3762.96    170.07 o
   5   1 -18     3835.96     3729.45    207.73 o
   7   1 -18     6545.66     7143.32    442.94 o
   9   1 -18     4636.15     4679.59    321.31 o
  11   1 -18     4541.11     4617.01    243.27 o
  13   1 -18      802.08      786.22     97.21 o
  15   1 -18     2921.06     3053.22    201.19 o
  17   1 -18     2727.19     2650.63    221.02 o
  19   1 -18     3536.08     3704.20    272.41 o
  -8   2 -18     1433.21     1374.41    118.14 o
  -6   2 -18     4700.24     4040.23    181.54 o
  -4   2 -18     1867.35     1788.76    117.60 o
  -2   2 -18     3169.28     2875.37    134.67 o
   0   2 -18     6219.31     6153.13    206.89 o
   2   2 -18     4973.59     4876.50    165.95 o
   4   2 -18     6253.68     6232.02    229.26 o
   6   2 -18     8952.49     9123.88    372.07 o
   8   2 -18     4393.31     4156.32    301.80 o
  10   2 -18     3073.68     3425.35    269.67 o
  12   2 -18     4569.89     4677.93    241.03 o
  14   2 -18     4743.04     4779.97    258.60 o
  16   2 -18     6223.33     6242.90    465.89 o
  18   2 -18     1649.01     1604.96    245.00 o
  20   2 -18      957.53      938.29    152.84 o
  -7   3 -18     1583.22     1431.37    119.31 o
  -5   3 -18     4013.51     3657.54    169.25 o
  -3   3 -18     1925.87     1754.51    116.09 o
  -1   3 -18     5077.00     4927.81    184.42 o
   1   3 -18     5967.26     6127.71    207.66 o
   3   3 -18    10002.15    10158.51    354.41 o
   5   3 -18     5193.92     5354.93    329.91 o
   7   3 -18     5942.47     6119.73    429.17 o
   9   3 -18     1896.08     1790.13    204.26 o
  11   3 -18     4227.48     4288.77    220.52 o
  13   3 -18     4729.42     5016.86    261.59 o
  15   3 -18     2507.81     2815.48    250.16 o
  17   3 -18      765.58      911.77    133.29 o
  19   3 -18     1411.92     1168.69    157.96 o
  -6   4 -18     2374.95     2264.25    149.39 o
  -4   4 -18     1023.84     1112.87    153.71 o
  -2   4 -18     3969.09     4235.32    175.40 o
   0   4 -18     5539.45     5692.96    204.76 o
   2   4 -18     4842.37     5402.80    187.85 o
   4   4 -18     3734.72     4161.81    226.76 o
   6   4 -18     1965.30     2086.81    144.09 o
   8   4 -18     2516.54     2379.96    231.80 o
  10   4 -18     2211.68     2119.47    243.27 o
  12   4 -18     5952.16     5724.51    286.71 o
  14   4 -18     3927.86     4227.96    242.39 o
  16   4 -18     2870.07     2510.41    197.01 o
  18   4 -18      955.42      919.32    140.05 o
  -5   5 -18     1962.92     1824.23    137.65 o
  -3   5 -18     2546.00     2511.69    150.77 o
  -1   5 -18     3161.77     3220.96    154.21 o
   1   5 -18     3059.45     3272.38    143.56 o
   3   5 -18     3033.61     3168.92    155.39 o
   5   5 -18     3344.68     3673.21    310.98 o
   7   5 -18     2390.12     2917.00    274.26 o
   9   5 -18     2057.17     2131.73    147.88 o
  11   5 -18     3323.06     3174.11    193.23 o
  13   5 -18     3816.58     3974.90    231.79 o
  15   5 -18     1381.16     1282.59    146.87 o
  17   5 -18     2117.43     2039.33    198.83 o
  -4   6 -18     3633.58     4025.42    196.50 o
  -2   6 -18     3815.93     3825.89    180.21 o
   0   6 -18     2872.46     3099.70    213.35 o
   2   6 -18     1517.16     1793.48    130.48 o
   4   6 -18     2218.51     2398.23    173.75 o
   6   6 -18     3125.92     3084.25    247.86 o
   8   6 -18     4760.00     5181.46    267.86 o
  10   6 -18     4375.62     4500.75    298.36 o
  12   6 -18     2862.37     2718.50    195.48 o
  14   6 -18      206.14      247.43     82.93 o
  16   6 -18      737.12      751.94    126.55 o
  -3   7 -18     3396.81     4092.18    223.41 o
  -1   7 -18     1818.78     2309.38    169.61 o
   1   7 -18     1425.71     1584.61    161.66 o
   3   7 -18     1898.87     2114.26    180.29 o
   5   7 -18     2625.60     2708.54    208.85 o
   7   7 -18     3839.79     3902.96    229.38 o
   9   7 -18     3092.97     3311.38    211.05 o
  11   7 -18     3592.80     3762.59    195.24 o
  13   7 -18     1774.97     2040.29    282.29 o
  15   7 -18     1444.74     1525.97    169.67 o
   0   8 -18     2270.43     2780.34    344.26 o
   2   8 -18     2379.02     2411.16    200.59 o
   4   8 -18     1465.11     1693.13    168.66 o
   6   8 -18     2149.95     2359.90    187.82 o
   8   8 -18     2661.97     3169.54    222.97 o
  10   8 -18     3093.62     3125.83    274.83 o
  12   8 -18     3443.62     4066.70    216.85 o
   3   9 -18     2514.58     2690.44    231.97 o
   5   9 -18     1821.42     1987.72    191.59 o
   7   9 -18     1891.78     2081.12    196.04 o
  -9   1 -17      370.25      292.49     69.30 o
  -7   1 -17      229.74      208.62     62.10 o
  -5   1 -17      523.28      371.16     63.65 o
  -3   1 -17      554.57      526.00     63.34 o
  -1   1 -17       17.95        5.64     32.58 o
   1   1 -17      340.71      344.86     47.04 o
   3   1 -17     1334.32     1374.40     85.39 o
   5   1 -17     1719.93     1671.28     85.87 o
   7   1 -17      431.95      489.99     82.62 o
   9   1 -17       78.56      120.49     59.67 o
  11   1 -17       87.18       91.56     46.31 o
  13   1 -17      214.53      166.12     59.08 o
  15   1 -17      460.59      520.83    103.85 o
  17   1 -17      120.67      255.58     89.80 o
  19   1 -17      207.41      161.15     99.26 o
  -8   2 -17        1.86      -30.18     49.65 o
  -6   2 -17      459.03      409.09     69.80 o
  -4   2 -17      367.98      371.93     60.45 o
  -2   2 -17       91.68      116.99     45.38 o
   0   2 -17       61.92       58.96     34.13 o
   2   2 -17      282.66      312.55     44.18 o
   4   2 -17     1139.00     1191.89     81.60 o
   6   2 -17      426.40      524.14    126.80 o
   8   2 -17       44.95      -22.95     49.34 o
  10   2 -17      171.93      134.07     43.23 o
  12   2 -17      572.96      502.09     78.27 o
  14   2 -17       56.63       41.35     61.39 o
  16   2 -17      381.07      512.94    102.13 o
  18   2 -17      174.96      199.41     90.61 o
  20   2 -17      478.44      486.54    117.35 o
  -9   3 -17       51.56        7.94     60.24 o
  -7   3 -17       78.69      -11.72     52.80 o
  -5   3 -17      103.97       57.16     51.72 o
  -3   3 -17      613.34      511.45     67.78 o
  -1   3 -17       31.51       13.52     37.75 o
   1   3 -17      515.42      589.84     58.27 o
   3   3 -17      527.15      616.26     66.66 o
   5   3 -17      631.35      702.80     85.26 o
   7   3 -17      412.13      508.36     70.41 o
   9   3 -17      340.21      333.93     98.69 o
  11   3 -17      511.39      445.83     70.52 o
  13   3 -17      168.54       97.92    140.57 o
  15   3 -17      154.45       50.80     75.16 o
  17   3 -17      392.70      506.70    108.75 o
  19   3 -17      146.33      229.96     96.84 o
  -8   4 -17      834.92      762.29     95.05 o
  -6   4 -17      348.35      358.50     72.08 o
  -4   4 -17       80.74       43.49     62.94 o
  -2   4 -17      977.22      997.08     91.26 o
   0   4 -17      470.92      494.82     60.79 o
   2   4 -17     1915.07     1915.45    101.85 o
   4   4 -17     1191.78     1244.87    123.58 o
   6   4 -17      121.97      154.05     61.40 o
   8   4 -17      456.23      252.45     91.80 o
  10   4 -17      738.53      779.08    146.31 o
  12   4 -17      658.02      623.52     89.55 o
  14   4 -17      699.47      689.16    104.49 o
  16   4 -17      454.95      267.43     87.10 o
  18   4 -17       77.58       16.77     82.50 o
  -7   5 -17      329.01      390.36     80.80 o
  -5   5 -17      110.95      137.28     60.06 o
  -3   5 -17      562.25      612.92     77.65 o
  -1   5 -17      368.98      352.11     63.27 o
   1   5 -17      716.27      769.93     75.14 o
   3   5 -17      838.59      921.56    105.00 o
   5   5 -17      492.89      453.27    121.64 o
   7   5 -17      509.07      582.51     66.13 o
   9   5 -17      524.48      570.83    142.87 o
  11   5 -17     1366.01     1467.98    137.05 o
  13   5 -17     1540.32     1701.34    155.84 o
  15   5 -17     1215.52     1363.83    151.10 o
  17   5 -17      124.19      313.85     98.98 o
  -6   6 -17      118.36      169.79     67.39 o
  -4   6 -17       85.78      135.89     60.67 o
  -2   6 -17      702.23      926.72     91.37 o
   0   6 -17      673.28      664.94     90.39 o
   2   6 -17     1384.12     1426.33    137.87 o
   4   6 -17      792.28      887.50    152.05 o
   6   6 -17       94.53       12.86     53.07 o
   8   6 -17     1548.97     1640.60    121.85 o
  10   6 -17     1253.51     1205.03    127.00 o
  12   6 -17     1182.48     1047.66    127.30 o
  14   6 -17     1801.83     2088.67    188.87 o
  16   6 -17      439.69      224.21     93.71 o
  -5   7 -17      431.22      482.55     98.76 o
  -3   7 -17      152.12      123.58     75.25 o
  -1   7 -17       17.96      -69.87     69.87 o
   1   7 -17      411.65      354.11    103.85 o
   3   7 -17      169.69      195.25     70.65 o
   5   7 -17      822.82      864.11    109.74 o
   7   7 -17     1084.62     1073.48    121.32 o
   9   7 -17      210.82      139.60     59.90 o
  11   7 -17       47.57       87.52     68.65 o
  13   7 -17      250.20      316.55    215.16 o
  15   7 -17      419.67      337.96    107.20 o
  -2   8 -17      178.54      116.94     77.45 o
   0   8 -17      398.52      303.75    103.91 o
   2   8 -17      563.46      554.41    110.77 o
   4   8 -17      541.23      514.04    100.81 o
   6   8 -17      782.09      814.04    119.90 o
   8   8 -17     1561.81     1682.51    207.70 o
  10   8 -17      968.86     1062.54    117.50 o
  12   8 -17      246.80      338.40     71.19 o
  14   8 -17       11.78      -48.19     56.59 o
   1   9 -17      106.03       52.08     85.39 o
   3   9 -17       68.34       84.16     80.87 o
   5   9 -17      469.33      649.35    116.58 o
   7   9 -17      673.18      728.28    179.59 o
   9   9 -17     1080.00     1145.12    149.32 o
  11   9 -17      890.75      771.13    177.87 o
 -10   0 -16     3750.36     3165.59    241.79 o
  -8   0 -16     4425.92     3894.74    312.13 o
  -6   0 -16     8912.57     7549.12    518.11 o
  -4   0 -16    13558.07    11686.67    504.88 o
  -2   0 -16     2849.56     2472.15    165.14 o
   0   0 -16     5181.85     4913.36    234.48 o
   2   0 -16    14383.92    13860.95    544.18 o
   4   0 -16    17127.60    16509.38    860.64 o
   6   0 -16     9926.90     9246.72    491.14 o
   8   0 -16     5198.46     4759.92    302.95 o
  10   0 -16     3826.78     3690.43    263.93 o
  12   0 -16      329.24      573.76    111.31 o
  14   0 -16     4604.97     4797.79    368.35 o
  16   0 -16     7085.64     7213.32    524.42 o
  18   0 -16     5565.98     5681.38    463.60 o
  20   0 -16     3557.59     3278.47    386.71 o
  -9   1 -16     1920.49     1354.25    111.74 o
  -7   1 -16     4619.15     3918.54    172.26 o
  -5   1 -16     6409.07     5812.04    212.82 o
  -3   1 -16     4887.62     4163.56    160.63 o
  -1   1 -16     3288.10     2884.33    119.35 o
   1   1 -16     2185.87     1905.92     86.30 o
   3   1 -16     1105.38     1050.14     73.78 o
   5   1 -16     8248.66     7956.29    261.82 o
   7   1 -16     5237.12     5134.51    217.14 o
   9   1 -16     2960.27     3010.13    238.11 o
  11   1 -16      897.72     1101.20    191.64 o
  13   1 -16     1425.35     1463.81    131.69 o
  15   1 -16     5065.67     4967.21    273.65 o
  17   1 -16     4889.67     5126.57    298.91 o
  19   1 -16     2551.94     3017.66    259.24 o
  21   1 -16      523.45      445.38    125.85 o
 -10   2 -16     1888.37     1543.46    125.82 o
  -8   2 -16     1175.17     1133.13    101.90 o
  -6   2 -16     5146.98     4803.03    194.25 o
  -4   2 -16     4271.20     3740.72    181.37 o
  -2   2 -16     4115.70     4169.59    159.46 o
   0   2 -16     5190.03     4995.86    211.18 o
   2   2 -16     5667.16     5721.44    214.00 o
   4   2 -16     3877.99     3792.64    151.16 o
   6   2 -16     4690.44     4486.15    208.90 o
   8   2 -16     3440.46     3199.21    152.69 o
  10   2 -16     5668.14     5942.52    288.60 o
  12   2 -16     5972.06     6174.56    296.65 o
  14   2 -16     5735.79     5709.83    295.14 o
  16   2 -16     3819.44     3527.57    227.13 o
  18   2 -16     3390.39     3305.01    302.95 o
  20   2 -16     1978.65     1753.69    198.43 o
  -9   3 -16     1511.49     1419.96    121.83 o
  -7   3 -16     2100.79     1818.37    128.50 o
  -5   3 -16     1194.47     1246.14    100.87 o
  -3   3 -16     6731.50     6706.71    232.69 o
  -1   3 -16     6729.20     6518.87    218.38 o
   1   3 -16     5618.57     5547.67    187.71 o
   3   3 -16     5320.56     5325.61    203.79 o
   5   3 -16     4298.25     4136.19    169.61 o
   7   3 -16     3940.59     3697.31    275.41 o
   9   3 -16     3654.43     3690.43    285.73 o
  11   3 -16     6214.80     6074.71    288.45 o
  13   3 -16     3499.84     3257.43    234.67 o
  15   3 -16     3242.84     3072.66    203.87 o
  17   3 -16     2286.58     2273.86    206.79 o
  19   3 -16     2010.73     1925.62    274.83 o
  -8   4 -16     2140.74     1988.35    143.63 o
  -6   4 -16     2127.19     2172.94    139.54 o
  -4   4 -16     2516.89     2394.50    135.57 o
  -2   4 -16     3570.04     3609.52    164.47 o
   0   4 -16     5406.20     5581.84    221.78 o
   2   4 -16     3333.33     3639.96    137.88 o
   4   4 -16      875.82      901.95    146.88 o
   6   4 -16     4274.42     4139.54    230.08 o
   8   4 -16     3734.02     3791.41    300.65 o
  10   4 -16     4975.64     4804.49    241.23 o
  12   4 -16     8873.61     8336.78    387.12 o
  14   4 -16     4174.87     3887.12    231.81 o
  16   4 -16     2325.93     2163.09    191.90 o
  18   4 -16     1895.26     2169.18    210.35 o
  -7   5 -16     2850.33     3083.86    203.06 o
  -5   5 -16     1006.98      956.77     97.80 o
  -3   5 -16     3373.73     3572.76    163.58 o
  -1   5 -16     3225.83     3402.26    148.82 o
   1   5 -16     4105.68     4307.91    188.36 o
   3   5 -16     3646.76     3768.15    204.82 o
   5   5 -16     5114.54     5056.22    251.74 o
   7   5 -16     3620.54     3714.36    166.46 o
   9   5 -16     4485.46     4637.82    242.70 o
  11   5 -16     6530.89     6606.73    325.67 o
  13   5 -16     5221.81     4931.64    214.16 o
  15   5 -16     2105.53     2070.89    186.26 o
  17   5 -16     2870.30     2622.21    227.63 o
  19   5 -16     1835.51     1753.35    253.03 o
  -6   6 -16     3632.31     4094.28    197.94 o
  -4   6 -16     3431.03     3589.12    179.21 o
  -2   6 -16     1587.60     1800.75    120.88 o
   0   6 -16     1806.65     1875.53    167.14 o
   2   6 -16     4549.36     4651.94    255.32 o
   4   6 -16     8114.30     8286.47    376.27 o
   6   6 -16     7184.01     7221.13    341.84 o
   8   6 -16     5790.94     5897.27    245.43 o
  10   6 -16     2391.97     2218.96    168.46 o
  12   6 -16      970.74      946.55     96.84 o
  14   6 -16     1628.72     1537.69    125.68 o
  16   6 -16     2683.86     2634.65    224.93 o
  18   6 -16     2928.48     2505.04    310.98 o
  -5   7 -16     2059.56     2039.46    169.99 o
  -3   7 -16     1212.27     1639.42    209.80 o
  -1   7 -16      600.55      651.83    115.82 o
   1   7 -16     2565.80     2394.99    190.66 o
   3   7 -16     4782.99     5160.47    279.04 o
   5   7 -16     3972.81     4615.45    248.98 o
   7   7 -16     2957.68     2925.02    190.33 o
   9   7 -16     1561.53     1485.90    125.59 o
  11   7 -16     3274.63     3031.69    166.17 o
  13   7 -16     1379.65     1529.87    129.66 o
  15   7 -16     1839.96     1843.99    191.28 o
  -4   8 -16     1220.61     1364.46    143.39 o
  -2   8 -16     1470.39     1770.44    191.80 o
   0   8 -16     1658.59     1601.98    171.91 o
   2   8 -16     2899.47     3015.19    210.92 o
   4   8 -16     1936.49     2472.08    343.11 o
   6   8 -16     3959.94     4154.66    247.01 o
   8   8 -16     1641.39     1688.89    165.39 o
  10   8 -16     2786.42     2967.50    163.56 o
  12   8 -16     1024.47     1094.24    157.03 o
  14   8 -16     1658.68     1714.21    259.70 o
  -1   9 -16     2171.50     2845.76    246.19 o
   1   9 -16     3087.33     3522.57    248.78 o
   3   9 -16     3197.36     3312.97    240.33 o
   5   9 -16     1390.24     1649.97    170.06 o
   7   9 -16      956.35     1207.90    149.93 o
   9   9 -16     1327.15     1594.48    143.34 o
  11   9 -16     3395.41     3483.44    181.04 o
   4  10 -16      934.26     1029.18    148.74 o
   6  10 -16      557.80      631.88    138.28 o
 -11   1 -15      332.79      262.49     73.25 o
  -9   1 -15      141.97      132.98     57.69 o
  -7   1 -15     1042.39      941.47     91.16 o
  -5   1 -15      724.05      630.95     71.27 o
  -3   1 -15      247.73      166.64     44.29 o
  -1   1 -15     1221.51     1116.67     91.10 o
   1   1 -15     1019.70     1040.82     54.20 o
   3   1 -15     2099.68     2053.16     84.16 o
   5   1 -15     2377.92     2275.81    118.09 o
   7   1 -15     1667.99     1494.89    112.86 o
   9   1 -15      163.38      239.01     35.79 o
  11   1 -15       19.96       10.73     40.35 o
  13   1 -15      782.77      676.31     91.77 o
  15   1 -15      104.51      115.73     66.13 o
  17   1 -15      340.23      257.19    136.56 o
  19   1 -15      269.12      364.15    122.78 o
  21   1 -15       75.80      -45.20     83.54 o
 -10   2 -15       21.37      -51.11     51.11 o
  -8   2 -15      579.27      545.58     88.28 o
  -6   2 -15      716.98      569.98     73.55 o
  -4   2 -15      620.11      555.42     67.35 o
  -2   2 -15      201.00      160.96     58.47 o
   0   2 -15       13.44       -5.00     26.23 o
   2   2 -15     1160.57     1184.99     83.12 o
   4   2 -15     1088.08     1037.10     62.25 o
   6   2 -15     4468.25     4356.01    200.61 o
   8   2 -15      328.61      391.93     49.22 o
  10   2 -15      233.16      208.35     65.41 o
  12   2 -15      668.30      632.24     99.83 o
  14   2 -15      133.50       76.51     57.91 o
  16   2 -15      597.98      736.56    116.14 o
  18   2 -15      103.24      178.83     91.21 o
  20   2 -15        3.93      -77.58     77.58 o
 -11   3 -15      361.56      253.06     73.07 o
  -9   3 -15      215.91      112.14     60.33 o
  -7   3 -15       11.98       53.23     50.44 o
  -5   3 -15      789.74      687.24     78.33 o
  -3   3 -15      180.88      160.60     48.15 o
  -1   3 -15      738.28      778.67     67.20 o
   1   3 -15      573.03      559.49     51.72 o
   3   3 -15      310.63      256.35     47.67 o
   5   3 -15      961.83     1145.65    103.43 o
   7   3 -15     1840.34     1778.66    192.78 o
   9   3 -15       93.99       62.39     37.12 o
  11   3 -15      529.82      464.31     71.64 o
  13   3 -15       16.55      -18.11     48.80 o
  15   3 -15      910.92      975.76    124.65 o
  17   3 -15       69.56      110.65    137.70 o
  19   3 -15       33.27       58.94     81.03 o
 -10   4 -15       95.33       42.83     73.54 o
  -8   4 -15      319.74      212.95     65.92 o
  -6   4 -15       35.26      -12.28     46.60 o
  -4   4 -15     1407.35     1522.07    109.03 o
  -2   4 -15     1140.31     1240.14    153.71 o
   0   4 -15      582.00      620.67     62.17 o
   2   4 -15      101.93       99.05     36.96 o
   4   4 -15       67.26       48.20     61.97 o
   6   4 -15      690.61      647.20    125.08 o
   8   4 -15      146.22       83.93     40.76 o
  10   4 -15       71.29       97.32     55.08 o
  12   4 -15      638.78      670.43     72.96 o
  14   4 -15      811.22      817.30    111.16 o
  16   4 -15      346.71      277.87     88.27 o
  18   4 -15      291.01      360.68    104.87 o
  20   4 -15      160.63      107.84     96.55 o
  -9   5 -15       49.09       32.96     64.40 o
  -7   5 -15      461.70      551.43     82.46 o
  -5   5 -15      126.52      126.84     53.90 o
  -3   5 -15      518.79      656.34     75.32 o
  -1   5 -15      460.02      471.98     64.93 o
   1   5 -15      724.30      834.35    100.03 o
   3   5 -15     1757.09     1846.00    136.24 o
   5   5 -15     1278.00     1433.79    113.34 o
   7   5 -15       84.11      130.51     48.48 o
   9   5 -15      520.67      679.07     87.37 o
  11   5 -15     1173.46     1062.20     93.77 o
  13   5 -15     2363.69     2307.70    200.97 o
  15   5 -15      457.43      348.93     92.62 o
  17   5 -15      415.31      304.26    101.95 o
  19   5 -15      269.15      143.25     95.49 o
  -8   6 -15       44.94        7.90     60.95 o
  -6   6 -15      255.71      258.73     69.62 o
  -4   6 -15     1430.31     1577.01    118.41 o
  -2   6 -15       83.75       53.81     50.52 o
   0   6 -15     1104.64     1017.54    123.17 o
   2   6 -15      596.74      601.63     93.29 o
   4   6 -15      259.88      220.59     65.83 o
   6   6 -15      241.50      356.66     68.65 o
   8   6 -15      563.37      592.86     72.94 o
  10   6 -15      794.65      698.34     82.08 o
  12   6 -15     2117.95     2315.91    151.16 o
  14   6 -15     1203.48     1340.50    117.99 o
  16   6 -15      923.17      916.55    138.94 o
  18   6 -15       17.52       14.90     84.09 o
  -7   7 -15      294.70      276.10     78.14 o
  -5   7 -15      419.81      415.00     89.94 o
  -3   7 -15        2.09      -21.82     65.68 o
  -1   7 -15      383.12      310.72    101.56 o
   1   7 -15      949.83      871.66    147.46 o
   3   7 -15      682.27      730.29    107.33 o
   5   7 -15      846.23      879.12    108.14 o
   7   7 -15       30.00        1.79     50.72 o
   9   7 -15      134.71       64.64     61.12 o
  11   7 -15       20.58       35.45     49.20 o
  13   7 -15       80.24       32.72     57.48 o
  15   7 -15      648.00      486.42     91.59 o
  17   7 -15      828.02      738.49    194.50 o
  -6   8 -15     1122.56     1235.16    175.80 o
  -4   8 -15      284.38      249.09     84.55 o
  -2   8 -15      246.82      224.89     96.55 o
   0   8 -15      524.78      520.25    159.51 o
   2   8 -15      701.12      471.40     99.13 o
   4   8 -15     2636.98     2742.90    206.13 o
   6   8 -15      933.32      941.67    123.18 o
   8   8 -15     1119.02     1197.97    116.90 o
  10   8 -15      316.91      302.62     65.76 o
  12   8 -15      503.24      414.72     95.91 o
  14   8 -15      760.98      818.44    107.06 o
  -3   9 -15       13.75      -45.67     90.49 o
  -1   9 -15       94.76      -68.29     81.13 o
   1   9 -15      314.44      176.86     92.46 o
   3   9 -15      650.30      841.20    193.93 o
   5   9 -15      822.59      939.63    166.39 o
   7   9 -15      623.39      553.99     94.42 o
   9   9 -15      419.77      346.78     82.56 o
  11   9 -15       62.27       64.25     57.40 o
  13   9 -15      548.96      566.21     90.44 o
   0  10 -15      785.02      757.29    139.31 o
   2  10 -15      690.50     1016.48    147.95 o
   4  10 -15      585.79      849.58    135.86 o
   6  10 -15      318.88      397.16    106.70 o
   8  10 -15      139.43      108.02     80.29 o
 -12   0 -14     3461.02     2902.33    246.81 o
 -10   0 -14     6238.09     5454.72    308.18 o
  -8   0 -14     2648.73     2448.35    201.23 o
  -6   0 -14     8544.90     7168.20    347.99 o
  -4   0 -14     3511.90     3142.86    190.28 o
  -2   0 -14     2544.84     2318.11    143.56 o
   0   0 -14     9696.67     9775.16    363.11 o
   2   0 -14    10037.38     9604.99    315.94 o
   4   0 -14    16196.99    15878.25    819.33 o
   6   0 -14     6904.75     6133.50    330.49 o
   8   0 -14    13783.48    13344.35    540.00 o
  10   0 -14     9283.87     9803.27    590.97 o
  12   0 -14     5613.16     5960.22    406.22 o
  14   0 -14    10111.87    10184.25    658.68 o
  16   0 -14    12743.83    13003.71    839.99 o
  18   0 -14     9605.84     8539.85    619.66 o
  20   0 -14     2235.44     1959.97    294.91 o
 -11   1 -14     3611.35     2948.62    172.96 o
  -9   1 -14     3272.45     2758.13    156.52 o
  -7   1 -14     4681.26     4381.99    177.79 o
  -5   1 -14     8361.54     7580.46    250.92 o
  -3   1 -14     5362.07     4575.52    165.62 o
  -1   1 -14     2842.70     2613.78    106.19 o
   1   1 -14     2925.62     2712.96    127.58 o
   3   1 -14     9962.41     9751.98    276.03 o
   5   1 -14    14900.79    14581.25    393.55 o
   7   1 -14    10861.98     9793.62    338.79 o
   9   1 -14     5414.95     5238.68    194.42 o
  11   1 -14     5370.32     5278.87    358.03 o
  13   1 -14     8623.65     8651.80    397.56 o
  15   1 -14     6502.30     6394.34    440.65 o
  17   1 -14     4220.36     4181.43    259.90 o
  19   1 -14     1526.35     1436.25    176.37 o
  21   1 -14      347.64      244.32    111.66 o
 -12   2 -14     2729.76     2554.73    168.11 o
 -10   2 -14     2960.29     2608.92    159.19 o
  -8   2 -14     2503.74     2132.53    133.84 o
  -6   2 -14     4214.40     3851.98    162.61 o
  -4   2 -14     6697.64     6250.00    274.78 o
  -2   2 -14     8789.78     8676.09    268.03 o
   0   2 -14     5789.99     5413.13    156.99 o
   2   2 -14     6320.66     5836.79    211.00 o
   4   2 -14     6241.99     5922.02    178.75 o
   6   2 -14    12327.09    12021.25    468.82 o
   8   2 -14    16393.15    16337.26    947.85 o
  10   2 -14    13939.51    14221.94    590.43 o
  12   2 -14     6118.90     6238.91    299.90 o
  14   2 -14     4331.26     4052.98    234.16 o
  16   2 -14     3790.49     3584.83    467.61 o
  18   2 -14     4545.18     4331.14    612.78 o
  20   2 -14     1661.00     1227.19    207.70 o
 -11   3 -14     1673.40     1666.48    133.48 o
  -9   3 -14     1056.53      890.71     97.06 o
  -7   3 -14     3321.12     3153.12    155.89 o
  -5   3 -14     8989.89     9032.68    298.43 o
  -3   3 -14     8715.96     8411.81    271.59 o
  -1   3 -14     8422.59     8100.61    257.52 o
   1   3 -14     6419.31     6283.54    177.09 o
   3   3 -14     2399.40     2329.03    138.86 o
   5   3 -14     7733.87     7643.64    477.37 o
   7   3 -14     8303.34     7639.05    489.99 o
   9   3 -14     6588.14     6354.82    288.55 o
  11   3 -14     6626.65     6561.97    309.06 o
  13   3 -14     2375.41     2312.64    124.24 o
  15   3 -14     1139.55      904.53    148.60 o
  17   3 -14     3037.10     2776.55    232.53 o
  19   3 -14     2772.72     2618.21    239.03 o
  21   3 -14     2583.84     2304.22    316.72 o
 -10   4 -14     1505.76     1326.51    121.18 o
  -8   4 -14     2888.57     3065.88    163.27 o
  -6   4 -14     2310.26     2186.76    136.06 o
  -4   4 -14     9689.31    10286.44    326.42 o
  -2   4 -14     7897.92     8106.47    262.84 o
   0   4 -14     7582.79     7699.21    245.78 o
   2   4 -14     3216.25     3255.59    142.64 o
   4   4 -14     4619.67     4446.64    333.93 o
   6   4 -14     8245.95     8433.13    535.89 o
   8   4 -14     7138.16     7293.16    331.15 o
  10   4 -14     8964.23     8569.20    310.67 o
  12   4 -14     4032.28     3822.59    169.97 o
  14   4 -14     1282.23     1231.45    101.12 o
  16   4 -14     1658.46     1602.17    218.03 o
  18   4 -14     1335.72     1184.55    161.79 o
  20   4 -14     2314.85     1986.85    217.30 o
  -9   5 -14     1382.04     1313.17    122.63 o
  -7   5 -14     1984.04     2050.78    137.38 o
  -5   5 -14     3341.16     3634.82    169.71 o
  -3   5 -14     4257.15     4382.13    217.80 o
  -1   5 -14     5525.52     5387.29    230.21 o
   1   5 -14    10839.50    11388.06    499.50 o
   3   5 -14     2170.43     2153.23    138.49 o
   5   5 -14     6534.19     6542.81    303.53 o
   7   5 -14     6929.54     7201.29    326.73 o
   9   5 -14     4329.13     4009.25    176.14 o
  11   5 -14     3982.09     3707.79    171.46 o
  13   5 -14     6469.91     6362.93    256.54 o
  15   5 -14     1565.43     1506.67    159.70 o
  17   5 -14     3404.46     3074.56    295.49 o
  19   5 -14     2496.14     2264.90    227.38 o
  -8   6 -14     4534.35     4735.96    266.83 o
  -6   6 -14     1729.67     1859.24    134.26 o
  -4   6 -14     3105.21     3278.53    160.21 o
  -2   6 -14     1627.94     1771.41    139.21 o
   0   6 -14     5505.37     5763.35    300.27 o
   2   6 -14     9894.09    10031.62    450.81 o
   4   6 -14    10747.31    10907.06    487.96 o
   6   6 -14     4825.39     4934.92    255.69 o
   8   6 -14     2206.98     2314.25    138.75 o
  10   6 -14      799.84      857.57     89.37 o
  12   6 -14     4924.83     4688.00    211.77 o
  14   6 -14     4184.82     3894.37    190.84 o
  16   6 -14     5174.22     4854.63    475.07 o
  18   6 -14     2296.00     2196.35    220.42 o
  -7   7 -14     2790.84     2958.30    180.82 o
  -5   7 -14     1499.80     1525.71    142.09 o
  -3   7 -14     1311.60     1580.19    165.49 o
  -1   7 -14     3694.94     3584.97    234.29 o
   1   7 -14     9233.61     9081.02    436.10 o
   3   7 -14     4703.27     4949.39    267.99 o
   5   7 -14     6297.79     6520.19    331.20 o
   7   7 -14     3291.58     3218.11    167.22 o
   9   7 -14     3229.31     3262.37    169.74 o
  11   7 -14     2166.13     2251.39    149.10 o
  13   7 -14     5216.35     4661.23    221.30 o
  15   7 -14     3085.10     2966.00    185.81 o
  17   7 -14     2336.66     2316.72    226.40 o
  -6   8 -14     2010.70     2472.01    193.36 o
  -4   8 -14     1966.25     2476.05    229.65 o
  -2   8 -14     1068.28     1227.76    413.68 o
   0   8 -14     3428.08     3421.84    226.11 o
   2   8 -14     5711.38     5746.50    310.77 o
   4   8 -14     5029.34     5280.83    289.37 o
   6   8 -14     3250.23     3552.36    182.32 o
   8   8 -14     1177.70     1278.00    118.51 o
  10   8 -14     1918.06     2173.70    140.51 o
  12   8 -14     4113.61     3920.16    202.84 o
  14   8 -14     5062.10     4765.37    234.23 o
  16   8 -14     1676.73     1830.23    160.35 o
  -5   9 -14      813.63      775.41    181.88 o
  -3   9 -14     2950.97     3046.91    262.89 o
  -1   9 -14     3509.88     3593.56    247.27 o
   1   9 -14     3296.32     3286.67    226.03 o
   3   9 -14     2287.15     2378.22    210.27 o
   5   9 -14     2244.40     2367.07    166.83 o
   7   9 -14     1561.27     1721.90    144.10 o
   9   9 -14     3749.42     3832.05    203.85 o
  11   9 -14     2941.59     3289.94    181.74 o
  13   9 -14     1147.69     1207.69    130.68 o
  -2  10 -14     2314.66     2646.18    339.67 o
   0  10 -14     1845.62     2143.41    290.90 o
   2  10 -14     1042.19      852.42    138.35 o
   4  10 -14     1374.37     1297.43    160.32 o
   6  10 -14     1939.23     2035.10    173.78 o
   8  10 -14     3337.14     3585.42    209.67 o
  10  10 -14     3297.29     3799.50    221.35 o
 -13   1 -13      723.58      583.64    117.30 o
 -11   1 -13       15.52      -32.56     52.89 o
  -9   1 -13      551.43      605.40     77.95 o
  -7   1 -13      248.92      142.96     49.69 o
  -5   1 -13      779.26      735.55     79.34 o
  -3   1 -13     2300.69     1970.66     98.78 o
  -1   1 -13     2433.83     2178.24     81.68 o
   1   1 -13       36.08       35.79     15.65 o
   3   1 -13      211.55      219.27     25.10 o
   5   1 -13     1384.30     1385.67     76.85 o
   7   1 -13      231.56      281.35     31.70 o
   9   1 -13     2849.82     2799.32    105.28 o
  11   1 -13     2753.32     2675.56    156.58 o
  13   1 -13       23.35      -28.18     45.24 o
  15   1 -13      547.29      495.82    211.14 o
  17   1 -13      552.43      473.26    100.61 o
  19   1 -13      428.29      330.18    105.37 o
  21   1 -13      182.16       87.33    100.58 o
 -12   2 -13      603.73      429.59     82.97 o
 -10   2 -13      780.09      707.42     88.44 o
  -8   2 -13      637.98      530.20     72.90 o
  -6   2 -13     1051.84     1043.50    100.37 o
  -4   2 -13      524.99      476.18     61.93 o
  -2   2 -13      355.04      320.84     63.44 o
   0   2 -13      517.11      535.30     39.63 o
   2   2 -13      856.92      848.45     55.61 o
   4   2 -13     5599.54     5776.35    173.89 o
   6   2 -13      648.34      611.12     68.53 o
   8   2 -13      750.84      802.89     68.96 o
  10   2 -13     1314.79     1351.31    105.26 o
  12   2 -13     2213.58     2129.94    145.38 o
  14   2 -13      348.98      336.02     77.46 o
  16   2 -13     1021.91      816.54    124.33 o
  18   2 -13      163.05        7.08     74.99 o
  20   2 -13       21.78      -56.77     77.44 o
 -13   3 -13      671.69      310.98    159.51 o
 -11   3 -13      278.60      186.12     68.46 o
  -9   3 -13      187.59      119.74     56.62 o
  -7   3 -13     1017.86      881.62     86.77 o
  -5   3 -13      314.42      199.83     51.57 o
  -3   3 -13      574.14      500.45     58.56 o
  -1   3 -13      945.68      936.59     67.09 o
   1   3 -13       61.57       35.51     21.63 o
   3   3 -13      194.87      218.62     49.92 o
   5   3 -13     1660.36     1668.50    156.06 o
   7   3 -13      264.46      283.44     78.03 o
   9   3 -13      351.37      337.30     44.45 o
  11   3 -13     1688.30     1611.13     98.70 o
  13   3 -13       22.81       27.10     36.15 o
  15   3 -13      899.61      777.96    115.12 o
  17   3 -13      234.87       87.98     81.54 o
  19   3 -13      106.24       52.78     84.04 o
  21   3 -13       17.15      -86.19     86.84 o
 -12   4 -13      206.30      151.42     72.62 o
 -10   4 -13      144.77      101.22     68.41 o
  -8   4 -13      151.46      193.35     59.52 o
  -6   4 -13     1400.12     1434.53    107.73 o
  -4   4 -13     1715.39     1615.20    107.31 o
  -2   4 -13      923.34      873.93     74.05 o
   0   4 -13      678.67      698.64     68.55 o
   2   4 -13     1075.83     1151.21     65.46 o
   4   4 -13      263.96      383.27     94.10 o
   6   4 -13     1527.17     1535.22     81.34 o
   8   4 -13      400.31      306.00     47.96 o
  10   4 -13      199.01      167.77     43.38 o
  12   4 -13       73.18       75.40     40.72 o
  14   4 -13      377.37      440.02     64.68 o
  16   4 -13      124.41       29.88     72.68 o
  18   4 -13      808.33      928.39    144.11 o
  20   4 -13      690.37      584.79    154.92 o
 -11   5 -13      205.50      202.29     77.81 o
  -9   5 -13       25.12      103.52     62.55 o
  -7   5 -13      130.70       66.27     53.91 o
  -5   5 -13      764.02      722.28     80.73 o
  -3   5 -13     3462.45     3593.10    153.32 o
  -1   5 -13     2330.66     2355.95    137.65 o
   1   5 -13      613.88      681.96    117.62 o
   3   5 -13      659.63      651.94     77.95 o
   5   5 -13      961.47      936.40     78.77 o
   7   5 -13     1864.53     1797.63    109.73 o
   9   5 -13      605.84      602.43     69.48 o
  11   5 -13     1309.02     1049.11     92.34 o
  13   5 -13       15.11      -20.81     42.76 o
  15   5 -13       83.07       79.54     51.95 o
  17   5 -13     1291.55     1195.91    157.98 o
  19   5 -13     1137.02     1111.34    163.86 o
 -10   6 -13      391.01      338.88     83.48 o
  -8   6 -13       97.38      282.16     70.63 o
  -6   6 -13      497.62      467.49     73.73 o
  -4   6 -13      859.99      873.34     88.23 o
  -2   6 -13      371.86      448.19     91.52 o
   0   6 -13     1573.76     1347.91    134.78 o
   2   6 -13      469.70      448.68    200.82 o
   4   6 -13      464.95      339.60     69.43 o
   6   6 -13     1386.69     1552.87     97.59 o
   8   6 -13      697.02      798.13     80.39 o
  10   6 -13     2313.71     2341.68    142.62 o
  12   6 -13     1358.39     1374.90    116.46 o
  14   6 -13      105.12       79.67     56.74 o
  16   6 -13       72.62      -71.40     71.40 o
  18   6 -13      332.54      189.53    100.95 o
  -9   7 -13      389.45      289.28    110.81 o
  -7   7 -13      181.98      229.63     71.56 o
  -5   7 -13      440.45      248.11     78.94 o
  -3   7 -13      225.41       70.34     75.14 o
  -1   7 -13      418.66      214.54    112.46 o
   1   7 -13      900.16      793.18    131.39 o
   3   7 -13      278.43      250.59     71.64 o
   5   7 -13      212.02      162.08     53.61 o
   7   7 -13      319.35      274.78     54.36 o
   9   7 -13      122.39      112.56     56.55 o
  11   7 -13      270.36      248.01     66.15 o
  13   7 -13      157.46       31.71     56.06 o
  15   7 -13      315.04      159.11     91.78 o
  17   7 -13      181.42      188.90    100.09 o
  -8   8 -13      722.43      729.82    117.92 o
  -6   8 -13      470.76      450.28    101.94 o
  -4   8 -13       21.96      -47.29     74.02 o
  -2   8 -13      570.81      536.76    115.08 o
   0   8 -13      915.19      822.79    128.75 o
   2   8 -13     2109.28     2320.20    185.27 o
   4   8 -13     2369.05     2132.70    155.55 o
   6   8 -13      566.07      644.14     86.54 o
   8   8 -13        4.94      -41.17     41.17 o
  10   8 -13      762.45      844.42     89.95 o
  12   8 -13     1731.77     1727.48    145.59 o
  14   8 -13      591.35      700.19    178.19 o
  16   8 -13     1243.06     1111.75    127.82 o
  -5   9 -13       27.37      -70.40     88.36 o
  -3   9 -13       10.93     -129.80    144.59 o
  -1   9 -13       15.07      -50.45     75.05 o
   1   9 -13      883.73      919.66    135.96 o
   3   9 -13     1576.69     1531.85    169.83 o
   5   9 -13      661.83      736.47     97.52 o
   7   9 -13       75.35       13.41     56.20 o
   9   9 -13      139.36      108.33     64.01 o
  11   9 -13      447.92      497.55     81.49 o
  13   9 -13      670.17      743.00    107.62 o
  -2  10 -13      573.47      538.59    135.93 o
   0  10 -13      814.80      881.45    147.86 o
   2  10 -13     1633.56     1780.80    187.99 o
   4  10 -13      445.22      391.88    101.02 o
   6  10 -13      117.09        7.83     61.12 o
   8  10 -13      519.24      427.15     90.28 o
  10  10 -13      329.39      352.19     89.68 o
   3  11 -13      231.04      215.58    103.58 o
   5  11 -13     1130.40     1097.89    140.44 o
   7  11 -13     1826.06     1309.32    231.80 o
 -14   0 -12     4382.87     3975.41    389.01 o
 -12   0 -12     9287.99     8069.15    411.79 o
 -10   0 -12     4119.68     3681.19    236.48 o
  -8   0 -12     1787.97     1669.83    157.36 o
  -6   0 -12     6951.10     5937.06    292.80 o
  -4   0 -12     9220.58     8596.42    494.01 o
  -2   0 -12    20222.04    18233.09    708.21 o
   0   0 -12    23573.99    23418.91    732.39 o
   2   0 -12    14317.25    13738.12    719.50 o
   4   0 -12    17737.40    16586.27    842.28 o
   8   0 -12     2776.16     2896.75    144.37 o
  10   0 -12     1495.86     1663.52    157.78 o
  12   0 -12    11496.96    11186.04    687.37 o
  14   0 -12     1678.17     1832.59    222.62 o
  16   0 -12     8897.93     8955.25    617.37 o
  18   0 -12     5409.59     4999.75    433.76 o
  20   0 -12      257.40      361.47    160.65 o
  22   0 -12      716.40      651.79    200.82 o
 -13   1 -12     3359.39     2723.51    173.73 o
 -11   1 -12     6228.08     5225.63    214.24 o
  -9   1 -12     3221.92     3013.37    143.46 o
  -7   1 -12     1762.49     1627.60    106.21 o
  -5   1 -12     4303.25     3614.56    143.41 o
  -3   1 -12     6480.15     5859.99    192.13 o
  -1   1 -12    14051.89    13263.13    334.64 o
   1   1 -12    16560.81    15575.13    347.60 o
   3   1 -12    15766.27    14723.29    397.56 o
   5   1 -12     4480.36     4051.71    130.46 o
   7   1 -12    10438.10    10133.19    420.72 o
   9   1 -12     4112.11     4055.02    137.88 o
  11   1 -12     3286.67     3218.83    178.42 o
  13   1 -12     4554.95     4471.91    240.50 o
  15   1 -12     2173.85     2165.36    181.05 o
  17   1 -12     1789.10     1859.98    182.37 o
  19   1 -12     1047.51     1096.38    151.94 o
  21   1 -12     2449.17     2213.38    234.90 o
 -14   2 -12     2301.11     1931.48    151.04 o
 -12   2 -12     3217.73     2902.17    175.36 o
 -10   2 -12     2727.16     2403.87    169.05 o
  -8   2 -12     2097.89     1873.67    119.61 o
  -6   2 -12     6093.86     5981.08    211.38 o
  -4   2 -12    13011.09    12727.40    374.49 o
  -2   2 -12     9251.64     8719.93    235.61 o
   0   2 -12     7232.40     6917.01    186.79 o
   2   2 -12     7798.15     7329.52    216.75 o
   4   2 -12    16758.55    16573.50    522.46 o
   6   2 -12    20759.56    20620.70    809.38 o
   8   2 -12    11777.09    11335.96    378.94 o
  10   2 -12     9654.92     9111.89    314.03 o
  12   2 -12     5944.59     5519.19    211.22 o
  14   2 -12     1746.11     1549.57    148.64 o
  16   2 -12     5701.48     4926.59    285.78 o
  18   2 -12     5999.29     5476.73    319.82 o
  20   2 -12     3255.87     3185.46    272.12 o
 -13   3 -12     1472.80     1192.83    148.40 o
 -11   3 -12     1096.29     1110.46    107.02 o
  -9   3 -12     2669.29     2481.20    148.95 o
  -7   3 -12     6961.33     7303.23    252.57 o
  -5   3 -12     8601.80     8575.01    301.57 o
  -3   3 -12     7652.46     7462.35    242.18 o
  -1   3 -12     7098.17     7657.50    210.66 o
   1   3 -12     3994.91     3872.61    148.74 o
   3   3 -12     2553.90     2580.63    140.84 o
   5   3 -12     8645.42     8493.95    532.45 o
   7   3 -12     8675.84     8171.28    350.17 o
   9   3 -12    10145.60     9544.22    285.21 o
  11   3 -12     3609.91     3622.17    155.79 o
  13   3 -12     1536.63     1505.12    100.81 o
  15   3 -12     4260.91     3289.67    387.29 o
  17   3 -12     6866.72     6471.65   1049.41 o
  19   3 -12     3779.89     3369.27    259.08 o
  21   3 -12     4045.71     3873.94    385.57 o
 -12   4 -12     1577.18     1630.40    137.48 o
 -10   4 -12     3096.10     2842.23    170.51 o
  -8   4 -12     3891.69     3604.91    169.50 o
  -6   4 -12     9856.59    10144.59    327.76 o
  -4   4 -12     9652.61     9851.62    312.54 o
  -2   4 -12     3324.62     3457.32    137.76 o
   0   4 -12     4286.23     4477.64    183.77 o
   2   4 -12     2332.88     2358.73     92.81 o
   4   4 -12    11031.01    10635.24    313.88 o
   6   4 -12    16079.03    16389.13    461.49 o
   8   4 -12    13260.31    13189.50    443.96 o
  10   4 -12     9423.23     8368.83    303.76 o
  12   4 -12     5047.89     4607.93    194.60 o
  14   4 -12     1951.78     1807.26    122.40 o
  16   4 -12     2686.73     2394.67    209.29 o
  18   4 -12     3934.28     3660.09    270.45 o
  20   4 -12     5106.39     4383.32    300.66 o
 -11   5 -12     1417.39     1507.25    134.34 o
  -9   5 -12     5351.27     5414.88    225.89 o
  -7   5 -12     3745.25     3883.30    185.01 o
  -5   5 -12     7492.97     8151.88    276.60 o
  -3   5 -12     3532.92     3482.87    172.68 o
  -1   5 -12     4302.09     4455.94    194.38 o
   1   5 -12     4447.07     4710.15    239.68 o
   3   5 -12     4588.22     4596.64    224.65 o
   5   5 -12     6509.23     6113.40    203.63 o
   7   5 -12     8505.93     8426.63    301.70 o
   9   5 -12     6979.71     6522.66    252.67 o
  11   5 -12     5198.53     4793.68    306.60 o
  13   5 -12     4336.76     3587.14    219.90 o
  15   5 -12     5236.40     4450.35    207.65 o
  17   5 -12     2975.58     2420.96    226.64 o
  19   5 -12     1397.38     1310.99    255.32 o
 -10   6 -12     4901.07     4982.55    224.23 o
  -8   6 -12     6217.58     6682.35    259.75 o
  -6   6 -12     4033.68     4191.88    183.98 o
  -4   6 -12     1298.67     1483.62    129.97 o
  -2   6 -12     2832.26     2920.51    240.41 o
   0   6 -12    11345.30    12067.39    527.15 o
   2   6 -12     5753.79     6277.49    509.50 o
   4   6 -12     2148.06     2146.42    127.10 o
   6   6 -12     1830.02     2129.38    122.78 o
   8   6 -12      866.51      960.79     86.84 o
  10   6 -12     3027.10     3069.12    156.85 o
  12   6 -12    10535.43     9807.85    368.41 o
  14   6 -12     4242.63     3783.60    191.01 o
  16   6 -12     2820.23     2634.80    179.89 o
  18   6 -12      630.75      516.96    140.57 o
  -9   7 -12     3449.99     3772.69    203.23 o
  -7   7 -12     2985.74     3263.01    176.73 o
  -5   7 -12     2761.98     2898.98    302.37 o
  -3   7 -12     2910.64     3100.77    331.06 o
  -1   7 -12     4880.72     4747.36    267.64 o
   1   7 -12     7469.05     7596.13    369.18 o
   3   7 -12     6434.05     6501.82    261.78 o
   5   7 -12     3097.05     3113.09    178.21 o
   7   7 -12     3153.76     2963.39    136.80 o
   9   7 -12     2138.94     2320.18    189.31 o
  11   7 -12     5457.77     5192.75    231.64 o
  13   7 -12     6648.11     6343.28    273.99 o
  15   7 -12     3572.22     3550.55    193.39 o
  17   7 -12     1501.84     1600.28    187.43 o
  -8   8 -12     3397.49     3778.58    327.76 o
  -6   8 -12     2326.80     2814.43    255.40 o
  -4   8 -12     1010.94     1198.89    154.22 o
  -2   8 -12     3704.84     3748.39    241.40 o
   0   8 -12     4540.50     4384.61    260.53 o
   2   8 -12     5937.34     6129.54    380.98 o
   4   8 -12     2705.70     2622.46    161.97 o
   6   8 -12     1522.36     1411.02    120.35 o
   8   8 -12     1206.88     1401.10    106.48 o
  10   8 -12     3834.93     3765.34    193.53 o
  12   8 -12     6336.98     6091.71    271.20 o
  14   8 -12     4108.35     3885.22    208.48 o
  16   8 -12     1255.21     1483.93    144.81 o
  -7   9 -12     1558.50     1861.64    216.92 o
  -5   9 -12     3736.28     3975.94    277.47 o
  -3   9 -12     2672.15     3100.75    247.35 o
  -1   9 -12     2667.47     2753.42    224.12 o
   1   9 -12     3007.96     3272.24    223.79 o
   3   9 -12     3117.18     3114.58    182.47 o
   5   9 -12     2326.40     2357.25    235.10 o
   7   9 -12     2918.85     2965.65    179.08 o
   9   9 -12     1997.00     2097.68    163.83 o
  11   9 -12     2153.58     2435.77    235.36 o
  13   9 -12     1307.27     1142.14    126.67 o
  15   9 -12     1744.72     1978.33    291.47 o
  -4  10 -12     2636.06     2928.82    263.26 o
  -2  10 -12     2694.77     2727.22    248.63 o
   0  10 -12      976.20     1012.89    151.90 o
   2  10 -12     1450.23     1887.60    190.01 o
   4  10 -12     4444.80     4364.00    224.20 o
   6  10 -12     3138.05     3260.61    195.99 o
   8  10 -12     3143.51     3399.14    230.13 o
  10  10 -12     2519.72     2922.71    197.38 o
  12  10 -12     1110.26     1292.22    123.79 o
  -1  11 -12     1263.00     1427.52    253.60 o
   1  11 -12      843.23     1110.72    165.34 o
   3  11 -12     2820.11     3081.95    215.12 o
   5  11 -12     1525.76     1705.08    182.54 o
   7  11 -12     2098.52     2311.77    227.89 o
 -15   1 -11      309.44      325.45     86.65 o
 -13   1 -11      384.50      459.29     82.86 o
 -11   1 -11     1077.43      777.74     89.55 o
  -9   1 -11     1000.38      808.69     81.92 o
  -7   1 -11      939.51      817.99     75.16 o
  -5   1 -11      349.98      396.53     50.56 o
  -3   1 -11     2948.71     2731.64    109.87 o
  -1   1 -11     1575.92     1434.03     62.07 o
   1   1 -11     1971.75     1946.80     77.16 o
   3   1 -11     2258.96     2356.25     81.01 o
   5   1 -11      926.99      929.51     42.41 o
   7   1 -11      517.47      552.93     43.14 o
   9   1 -11      582.62      539.24     49.97 o
  11   1 -11     1528.58     1370.43    171.14 o
  13   1 -11      937.14      870.52     65.73 o
  15   1 -11     2530.74     2331.53    180.98 o
  17   1 -11      333.04      236.69     97.54 o
  19   1 -11      649.69      341.15    107.88 o
  21   1 -11      601.09      722.24    148.01 o
 -14   2 -11      382.34      294.26     79.30 o
 -12   2 -11      949.22      837.23    105.71 o
 -10   2 -11      897.12      728.91     83.14 o
  -8   2 -11      297.31      258.94     55.46 o
  -6   2 -11     1763.48     1476.54     95.84 o
  -4   2 -11      135.40      108.36     36.29 o
  -2   2 -11     1544.91     1470.10     81.35 o
   0   2 -11     1950.63     1971.18     70.49 o
   2   2 -11     2837.93     2686.36    160.93 o
   4   2 -11     1129.34     1070.18     80.17 o
   6   2 -11     2282.74     2344.39    179.01 o
   8   2 -11      946.24     1062.35     57.07 o
  10   2 -11     2248.08     2095.12     88.08 o
  12   2 -11     3993.74     3668.60    155.16 o
  14   2 -11     1666.06     1489.77    102.28 o
  16   2 -11      667.66      527.08    107.01 o
  18   2 -11      145.02       -0.73     83.14 o
  20   2 -11      925.67      851.40    162.95 o
 -13   3 -11      706.99      581.69     94.57 o
 -11   3 -11      164.59       56.86     55.00 o
  -9   3 -11       87.57       28.74     49.39 o
  -7   3 -11      648.90      712.45     96.35 o
  -5   3 -11       55.45       38.06     37.07 o
  -3   3 -11      624.88      574.22     56.04 o
  -1   3 -11      490.22      475.64     40.57 o
   1   3 -11     1532.15     1612.32     70.36 o
   3   3 -11     1120.26     1147.83     76.27 o
   5   3 -11      155.17      180.16     65.41 o
   7   3 -11     1849.46     1881.06     76.40 o
   9   3 -11      360.28      346.05     39.59 o
  11   3 -11      163.23      140.96     39.92 o
  13   3 -11      124.46       86.48     41.27 o
  15   3 -11     2475.70     2117.42    132.32 o
  17   3 -11      314.84      107.40    140.57 o
  19   3 -11      117.39       26.33     83.21 o
  21   3 -11      600.00      643.15    137.52 o
 -12   4 -11       23.23       -6.74     57.56 o
 -10   4 -11       21.86      -17.71     50.89 o
  -8   4 -11     1337.94     1312.49    104.38 o
  -6   4 -11      586.16      561.75     70.15 o
  -4   4 -11      347.04      376.56     52.39 o
  -2   4 -11       80.74      132.38     41.75 o
   0   4 -11     1196.53     1335.92     73.29 o
   2   4 -11      889.52      968.60     66.75 o
   4   4 -11       39.23       11.29     21.04 o
   6   4 -11     1833.49     1928.10     83.63 o
   8   4 -11      165.17      228.92     50.85 o
  10   4 -11      232.41      175.70     41.93 o
  12   4 -11      129.48       91.21     54.78 o
  14   4 -11     1938.65     1822.57    128.31 o
  16   4 -11      511.97      398.12     74.93 o
  18   4 -11      531.23      630.02    130.54 o
  20   4 -11      581.82      366.62    133.11 o
 -13   5 -11       51.24       38.43     69.99 o
 -11   5 -11      651.26      622.31    112.20 o
  -9   5 -11      883.90      966.14     99.54 o
  -7   5 -11      451.27      478.19     69.84 o
  -5   5 -11     2815.50     3221.61    146.84 o
  -3   5 -11      582.28      642.91     78.17 o
  -1   5 -11      506.04      458.97     63.01 o
   1   5 -11     1291.17     1285.45    112.70 o
   3   5 -11     2654.79     2738.79    124.24 o
   5   5 -11     1398.28     1279.66     96.37 o
   7   5 -11     1664.13     1634.18    113.63 o
   9   5 -11     1158.86     1231.01    127.60 o
  11   5 -11      449.10      397.65     63.00 o
  13   5 -11      778.87      666.95     80.59 o
  15   5 -11       28.38        1.70     69.10 o
  17   5 -11      597.80      436.82    131.39 o
  19   5 -11      903.62      643.86    137.95 o
 -12   6 -11      557.18      496.03     95.22 o
 -10   6 -11      567.33      581.18     90.54 o
  -8   6 -11      281.72      269.14     68.13 o
  -6   6 -11      409.05      485.00     72.94 o
  -4   6 -11     1093.44      909.94    100.31 o
  -2   6 -11      563.06      527.58     92.12 o
   0   6 -11      545.52      442.25    118.77 o
   2   6 -11     1144.04     1106.72    112.90 o
   4   6 -11     2039.28     2039.69    123.22 o
   6   6 -11     1300.28     1312.99     89.94 o
   8   6 -11     1041.71     1065.95    133.32 o
  10   6 -11     1215.65     1145.34     99.74 o
  12   6 -11      319.72      243.32     62.44 o
  14   6 -11       97.72       50.76     74.17 o
  16   6 -11      164.61      144.99     65.28 o
  18   6 -11      309.20      104.32    100.98 o
 -11   7 -11      773.94      749.66    105.02 o
  -9   7 -11      419.13      411.50     84.69 o
  -7   7 -11      535.67      529.30     82.83 o
  -5   7 -11      512.33      410.91    104.21 o
  -3   7 -11       35.73       28.75     70.00 o
  -1   7 -11      464.47      515.46     97.35 o
   1   7 -11      227.99      230.83    113.60 o
   3   7 -11       83.55       11.74     44.57 o
   5   7 -11      318.13      358.24     63.07 o
   7   7 -11       69.77       64.81     39.39 o
   9   7 -11      398.83      444.10     71.83 o
  11   7 -11      486.77      431.00     75.60 o
  13   7 -11      458.35      443.00     81.79 o
  15   7 -11      194.04      183.76     72.80 o
  17   7 -11      302.28      246.28     79.62 o
 -10   8 -11     1799.71     2046.22    190.19 o
  -8   8 -11      572.41      642.37    110.95 o
  -6   8 -11       17.46       -4.28     79.92 o
  -4   8 -11     1099.75     1272.32    158.51 o
  -2   8 -11      888.09      792.49    199.67 o
   0   8 -11     1123.62     1003.35    181.88 o
   2   8 -11     2115.32     2103.34    194.45 o
   4   8 -11     2417.38     2346.51    151.30 o
   6   8 -11      269.07      392.40     79.24 o
   8   8 -11      399.70      405.31     65.68 o
  10   8 -11     2100.82     2105.33    157.96 o
  12   8 -11     2298.28     2141.75    163.29 o
  14   8 -11     1040.98     1118.25    124.24 o
  16   8 -11      363.01      368.74     90.06 o
  -7   9 -11      838.89      946.27    163.00 o
  -5   9 -11      176.17      110.00     94.56 o
  -3   9 -11       87.37      -64.37     68.88 o
  -1   9 -11      137.15      -55.29     72.47 o
   1   9 -11     3185.26     3330.86    224.48 o
   3   9 -11     1274.36     1281.07    122.49 o
   5   9 -11      520.72      526.51     84.92 o
   7   9 -11       24.80      -50.37     50.37 o
   9   9 -11      368.35      401.68     73.04 o
  11   9 -11      669.94      764.31     91.53 o
  13   9 -11      938.00      859.63    115.60 o
  15   9 -11      206.21      190.54     81.82 o
  -6  10 -11      633.37      627.39    153.19 o
  -4  10 -11      562.54      584.64    160.08 o
  -2  10 -11      647.98      751.67    150.33 o
   0  10 -11      288.87      343.28    114.18 o
   2  10 -11     1177.50     1087.15    121.77 o
   4  10 -11      266.27      370.05     83.80 o
   6  10 -11      227.19      152.03     70.69 o
   8  10 -11      130.31       80.78     65.96 o
  10  10 -11      318.57      275.02    101.61 o
  12  10 -11      887.82      863.49    104.22 o
  -1  11 -11       30.84      -19.91     86.89 o
   1  11 -11      629.25      532.22    124.57 o
   3  11 -11     1029.78     1142.52    128.51 o
   5  11 -11     1362.74     1222.96    134.02 o
   7  11 -11     1252.69     1308.98    140.45 o
   9  11 -11      999.54     1116.20    132.78 o
 -14   0 -10     3947.55     3167.33    261.90 o
 -12   0 -10     4355.64     3431.72    234.01 o
 -10   0 -10     6167.54     5648.11    300.71 o
  -8   0 -10     1463.49     1192.42    128.18 o
  -6   0 -10     8801.88     8356.52    369.93 o
  -4   0 -10    17842.08    17251.76    685.07 o
  -2   0 -10    39737.45    36825.26   1385.63 o
   0   0 -10    14285.66    13272.17    422.26 o
   2   0 -10     8619.84     8275.92    444.09 o
   4   0 -10     6071.50     6112.84    323.60 o
   6   0 -10    26120.66    26438.01   1028.07 o
   8   0 -10    19997.04    19518.42    777.75 o
  10   0 -10    18552.31    18428.04   1059.16 o
  12   0 -10    34705.27    32708.94   1853.25 o
  14   0 -10    14943.15    12949.78    807.85 o
  16   0 -10    10734.61     9058.53    624.25 o
  18   0 -10     2716.52     1940.46    281.14 o
  20   0 -10     4114.72     3695.02    425.73 o
  22   0 -10     2955.54     3009.95    398.19 o
 -15   1 -10     2092.96     1700.96    152.38 o
 -13   1 -10     5631.53     4984.85    212.91 o
 -11   1 -10     3958.68     3644.82    235.20 o
  -9   1 -10     1746.89     1536.71    106.42 o
  -7   1 -10     2304.03     2094.87    113.36 o
  -5   1 -10     6879.56     6725.49    220.28 o
  -3   1 -10    15295.16    14793.59    418.22 o
  -1   1 -10    21573.10    20255.26    489.44 o
   1   1 -10     4266.60     3811.48    120.41 o
   3   1 -10    10055.17     8817.19    242.36 o
   5   1 -10     3101.71     2883.15    136.31 o
   7   1 -10    10664.65     9900.26    286.52 o
   9   1 -10    14280.74    13458.67    382.69 o
  11   1 -10    28833.47    27066.49    862.10 o
  13   1 -10      853.56      841.34     88.22 o
  15   1 -10     3105.74     2977.73    199.37 o
  17   1 -10     6926.93     6233.54    402.21 o
  19   1 -10     4938.97     4691.69    369.50 o
  21   1 -10     1843.03     1788.02    213.80 o
 -14   2 -10     1215.69     1116.12    113.01 o
 -12   2 -10     2220.57     1905.14    135.78 o
 -10   2 -10     6229.11     5642.30    216.04 o
  -8   2 -10     3990.46     4081.27    164.52 o
  -6   2 -10    10028.96     9890.79    304.69 o
  -4   2 -10    10679.45    10034.91    306.23 o
  -2   2 -10    13306.31    12985.62    328.94 o
   0   2 -10     8860.96     8688.35    224.11 o
   2   2 -10    11064.94    10620.37    415.24 o
   4   2 -10    12398.99    11924.35    379.08 o
   6   2 -10    25542.43    25714.80   1413.75 o
   8   2 -10    11727.00    10839.35    312.06 o
  10   2 -10     7963.21     7534.46    265.58 o
  12   2 -10     5828.75     5241.82    287.23 o
  14   2 -10     9512.51     8504.03    350.21 o
  16   2 -10     5713.58     5067.36    290.28 o
  18   2 -10     4310.70     3546.70    247.72 o
  20   2 -10     3015.43     2697.66    264.50 o
 -15   3 -10     1334.93     1235.09    124.65 o
 -13   3 -10      968.03      797.92     98.58 o
 -11   3 -10     4856.34     4806.69    202.22 o
  -9   3 -10     5211.90     5336.76    205.85 o
  -7   3 -10    10774.29    10778.60    335.99 o
  -5   3 -10     9786.54    10133.89    312.80 o
  -3   3 -10     6175.70     6379.72    207.28 o
  -1   3 -10     3788.00     4106.41    138.29 o
   1   3 -10     8051.27     7759.35    229.14 o
   3   3 -10     8433.07     7833.61    338.36 o
   5   3 -10     9765.29     8816.23    369.79 o
   7   3 -10     8644.93     8084.89    236.31 o
   9   3 -10     6572.88     6386.31    201.04 o
  11   3 -10     2973.41     2780.60    132.05 o
  13   3 -10     3381.46     2905.63    188.82 o
  15   3 -10     6090.81     5639.38    254.62 o
  17   3 -10     8341.37     6789.28    366.31 o
  19   3 -10     3764.18     3412.42    264.67 o
  21   3 -10      892.82      799.39    196.80 o
 -14   4 -10     1226.60     1057.89    116.48 o
 -12   4 -10     1949.13     2084.09    154.04 o
 -10   4 -10     4529.21     4548.10    211.84 o
  -8   4 -10     6973.91     7214.89    254.52 o
  -6   4 -10     7852.45     8032.86    267.84 o
  -4   4 -10     3477.45     3615.12    144.54 o
  -2   4 -10     4829.27     5156.08    200.22 o
   0   4 -10     5426.59     5650.23    183.70 o
   2   4 -10    17586.54    17904.90    584.62 o
   4   4 -10    19150.09    17912.59    503.68 o
   6   4 -10    18475.48    18398.80    514.42 o
   8   4 -10     8557.43     8200.57    479.33 o
  10   4 -10     2937.00     2880.84    135.81 o
  12   4 -10     1122.71     1119.77     92.35 o
  14   4 -10     5714.86     5266.29    399.02 o
  16   4 -10     5707.48     5038.50    227.91 o
  18   4 -10     5459.51     5254.46    319.58 o
  20   4 -10     3096.38     2996.78    270.57 o
 -13   5 -10     1090.75     1055.19    117.52 o
 -11   5 -10     3347.87     3306.56    192.83 o
  -9   5 -10     2812.79     2854.55    187.99 o
  -7   5 -10     6229.41     6243.85    231.95 o
  -5   5 -10     6949.75     7290.25    360.80 o
  -3   5 -10     2753.74     3076.62    157.12 o
  -1   5 -10     6013.73     6220.71    241.21 o
   1   5 -10    14544.55    14376.66    489.75 o
   3   5 -10    18106.18    16989.89    487.68 o
   5   5 -10    15747.13    14859.92    429.72 o
   7   5 -10     9675.73     9379.39    331.53 o
   9   5 -10     8375.21     7652.36    286.85 o
  11   5 -10     5279.13     4808.15    205.01 o
  13   5 -10     4638.71     4520.36    202.55 o
  15   5 -10     5928.36     5550.81    264.46 o
  17   5 -10     2368.38     2153.32    161.82 o
  19   5 -10     2576.90     2546.14    418.27 o
 -12   6 -10     3296.97     3597.00    208.98 o
 -10   6 -10     3681.24     3581.49    185.57 o
  -8   6 -10     2315.39     2339.37    147.61 o
  -6   6 -10     2967.94     2981.44    177.46 o
  -4   6 -10     3705.98     3800.61    184.31 o
  -2   6 -10     7654.32     8029.20    639.74 o
   0   6 -10    17700.96    17671.71    753.29 o
   2   6 -10     5665.72     5698.28    228.16 o
   4   6 -10     4805.76     4733.03    202.26 o
   6   6 -10     7574.16     7481.71    279.81 o
   8   6 -10     5411.10     5317.76    218.18 o
  10   6 -10     8012.38     7512.94    291.82 o
  12   6 -10     8513.83     8105.58    315.94 o
  14   6 -10     3762.40     3405.40    179.63 o
  16   6 -10     1289.61     1195.58    120.92 o
  18   6 -10     1538.64     1695.88    201.58 o
 -11   7 -10     1363.63     1259.96    143.43 o
  -9   7 -10     1705.70     1686.78    136.03 o
  -7   7 -10     2026.30     2316.10    216.73 o
  -5   7 -10     1520.61     1604.75    167.56 o
  -3   7 -10     4906.32     4825.91    272.51 o
  -1   7 -10     4711.67     4790.49    297.78 o
   1   7 -10    10817.25    10799.81    392.76 o
   3   7 -10     6231.00     6067.74    248.56 o
   5   7 -10     7338.26     7512.62    287.96 o
   7   7 -10     3568.03     3373.19    147.62 o
   9   7 -10     4678.49     4395.48    279.83 o
  11   7 -10     8992.20     8729.68    340.85 o
  13   7 -10     5938.34     5560.52    249.94 o
  15   7 -10     2382.39     2057.34    159.54 o
  17   7 -10      820.03      788.18    111.97 o
 -10   8 -10     1485.61     1640.15    167.34 o
  -8   8 -10     2256.38     2052.92    306.39 o
  -6   8 -10     1166.32     1318.02    166.57 o
  -4   8 -10     3658.52     3900.46    249.09 o
  -2   8 -10     2735.46     2570.47    215.76 o
   0   8 -10     5682.42     5726.34    313.13 o
   2   8 -10     4998.86     5185.14    228.66 o
   4   8 -10     2081.44     2118.69    148.41 o
   6   8 -10     3839.11     3586.58    181.12 o
   8   8 -10     4598.64     4491.72    186.22 o
  10   8 -10     6864.26     6966.77    293.50 o
  12   8 -10     4929.91     4364.68    218.91 o
  14   8 -10     2281.09     2116.20    166.15 o
  16   8 -10     1181.60      955.71    119.87 o
  -9   9 -10     2817.33     2886.00    216.94 o
  -7   9 -10     2708.75     2886.80    261.99 o
  -5   9 -10     2453.70     2731.08    317.86 o
  -3   9 -10     1872.47     2146.88    203.26 o
  -1   9 -10     1637.60     1506.07    168.04 o
   1   9 -10     2379.69     2241.45    161.85 o
   3   9 -10     2910.31     2997.20    168.95 o
   5   9 -10     4962.43     4845.64    227.24 o
   7   9 -10     2812.31     2897.74    173.48 o
   9   9 -10     1591.16     1656.88    125.03 o
  11   9 -10     2383.89     2617.59    163.45 o
  13   9 -10     3218.72     3123.97    200.75 o
  15   9 -10     2710.75     2842.79    205.32 o
  -6  10 -10     3781.47     4366.21    317.44 o
  -4  10 -10     1970.33     1789.00    200.83 o
  -2  10 -10      431.23      594.62    122.12 o
   0  10 -10      901.79      993.76    183.03 o
   2  10 -10     4527.07     4559.02    226.41 o
   4  10 -10     5441.60     5540.34    272.66 o
   6  10 -10     3175.43     3531.34    197.95 o
   8  10 -10     3426.20     3044.68    189.81 o
  10  10 -10     1400.17     1418.73    140.83 o
  12  10 -10     1420.42     1614.12    138.90 o
  -3  11 -10     2390.84     2738.02    259.52 o
  -1  11 -10     1750.76     1824.91    205.62 o
   1  11 -10     1174.08     1203.93    133.52 o
   3  11 -10     5218.06     5262.65    258.40 o
   5  11 -10     3057.17     3354.99    221.74 o
   7  11 -10     3671.11     3902.85    233.51 o
   9  11 -10     1778.60     2119.88    178.68 o
 -15   1  -9      185.21      170.66     66.52 o
 -13   1  -9      387.58      390.25     74.04 o
 -11   1  -9      176.36      143.85     55.54 o
  -9   1  -9      834.86      699.51     78.34 o
  -7   1  -9     2232.32     2079.13    118.38 o
  -5   1  -9      729.69      637.49     57.18 o
  -3   1  -9      101.63       94.39     28.00 o
  -1   1  -9     2441.43     2125.61     71.96 o
   1   1  -9     2328.59     2246.42     88.12 o
   3   1  -9     6343.35     6311.42    176.24 o
   5   1  -9     2609.29     2662.56    126.97 o
   7   1  -9      397.86      530.48     56.07 o
   9   1  -9      267.98      329.77     71.72 o
  11   1  -9     1058.99     1079.43     73.76 o
  13   1  -9     3162.39     2740.80    195.13 o
  15   1  -9      699.47      640.16    220.32 o
  17   1  -9      531.68      303.15     94.60 o
  19   1  -9      476.59      436.59    137.13 o
  21   1  -9      182.19      108.56    129.67 o
 -16   2  -9      419.23      257.74     82.52 o
 -14   2  -9      416.26      359.46     77.71 o
 -12   2  -9      295.17      326.44     70.04 o
 -10   2  -9      480.50      544.99    108.98 o
  -8   2  -9      754.59      635.13     67.70 o
  -6   2  -9       92.78      101.59     37.19 o
  -4   2  -9      272.22      310.58     41.75 o
  -2   2  -9      629.89      634.37     43.08 o
   0   2  -9     3735.69     3872.43    123.55 o
   2   2  -9      973.94     1012.52     60.64 o
   4   2  -9     5160.24     5339.42    323.60 o
   6   2  -9     2411.00     2457.35     83.76 o
   8   2  -9     2353.93     2240.56     85.46 o
  10   2  -9      713.28      651.69     58.94 o
  12   2  -9      807.32      660.80     66.95 o
  14   2  -9        2.37      -37.07     37.07 o
  16   2  -9      129.70       76.60     77.69 o
  18   2  -9      504.81      420.17    211.14 o
  20   2  -9     1105.13     1067.38    164.50 o
 -15   3  -9       26.22      -61.46     61.46 o
 -13   3  -9       96.85        7.32     56.36 o
 -11   3  -9      126.38       61.57     64.93 o
  -9   3  -9     1482.95     1332.97    108.19 o
  -7   3  -9      666.13      638.97     68.84 o
  -5   3  -9     1456.87     1529.59     94.04 o
  -3   3  -9      358.18      396.94     50.19 o
  -1   3  -9     1043.34     1121.20     62.99 o
   1   3  -9     3129.42     3301.56    109.71 o
   3   3  -9      106.14      252.45     61.97 o
   5   3  -9      583.14      690.99     55.65 o
   7   3  -9      590.06      481.17     45.05 o
   9   3  -9      110.51       71.67     31.59 o
  11   3  -9      145.80       91.94     36.98 o
  13   3  -9      332.18      243.86     55.75 o
  15   3  -9      270.35      173.39     57.18 o
  17   3  -9       81.57       92.24     83.35 o
  19   3  -9      392.30      266.80    106.03 o
  21   3  -9      209.59      181.00    106.88 o
 -14   4  -9        9.04      113.59     65.24 o
 -12   4  -9      142.28      204.97     68.14 o
 -10   4  -9     1760.28     1858.52    140.16 o
  -8   4  -9     1774.99     2077.75    128.57 o
  -6   4  -9      841.45      877.48     77.14 o
  -4   4  -9      213.18      233.31     50.94 o
  -2   4  -9      427.98      415.43     54.63 o
   0   4  -9     5979.91     6401.34    200.78 o
   2   4  -9      139.04      237.22     45.10 o
   4   4  -9     2426.81     2471.86     93.55 o
   6   4  -9     1314.26     1284.25     69.56 o
   8   4  -9      705.14      759.37     68.50 o
  10   4  -9      130.26      116.21     37.56 o
  12   4  -9      826.49      747.82     77.34 o
  14   4  -9      497.06      514.06     74.72 o
  16   4  -9     1201.84     1145.18    154.18 o
  18   4  -9      196.35      221.89    104.49 o
  20   4  -9      340.34      326.38    114.20 o
 -13   5  -9      123.97       94.04     67.92 o
 -11   5  -9      352.29      418.18     78.25 o
  -9   5  -9      287.82      297.65     64.42 o
  -7   5  -9     2770.98     2672.93    142.73 o
  -5   5  -9     2257.90     2302.40    162.94 o
  -3   5  -9      316.79      395.90     62.23 o
  -1   5  -9      854.57      822.40     91.32 o
   1   5  -9     4044.38     4043.77    166.05 o
   3   5  -9     3885.61     3839.57    134.27 o
   5   5  -9     5305.56     5001.24    170.86 o
   7   5  -9      965.64     1000.90     82.88 o
   9   5  -9      354.13      315.75     52.66 o
  11   5  -9     3102.02     2745.97    215.31 o
  13   5  -9     1435.13     1259.27    107.68 o
  15   5  -9      305.98      170.79     65.64 o
  17   5  -9      780.46      910.46    192.42 o
  19   5  -9      293.24      229.63    172.13 o
 -12   6  -9       67.71      183.86     70.01 o
 -10   6  -9      298.13      284.56     70.78 o
  -8   6  -9      726.64      728.14     85.90 o
  -6   6  -9     2010.75     1925.56    149.12 o
  -4   6  -9      214.18      286.13     63.57 o
  -2   6  -9     2193.56     2335.78    168.69 o
   0   6  -9     3971.84     3586.40    202.18 o
   2   6  -9     4001.17     3880.43    170.10 o
   4   6  -9     5997.72     5352.89    221.43 o
   6   6  -9     7893.74     7471.13    282.48 o
   8   6  -9     2788.06     2489.03    153.62 o
  10   6  -9       94.98       76.12     44.05 o
  12   6  -9      760.66      707.07    120.85 o
  14   6  -9      396.89      473.90     82.67 o
  16   6  -9      824.44      749.70    103.31 o
  18   6  -9      915.81      904.30    116.03 o
 -11   7  -9      377.20      387.09     81.56 o
  -9   7  -9      441.70      431.02     81.29 o
  -7   7  -9       34.48      -39.69     67.55 o
  -5   7  -9      138.53       24.39     68.39 o
  -3   7  -9     1095.57      779.06    113.86 o
  -1   7  -9      107.95      -18.12     86.06 o
   1   7  -9       22.65       36.17     43.54 o
   3   7  -9      943.52     1089.22     95.97 o
   5   7  -9      768.23      846.73     93.01 o
   7   7  -9       48.27       24.09     36.76 o
   9   7  -9      447.57      516.98     75.37 o
  11   7  -9     1168.00     1054.71    106.08 o
  13   7  -9      362.09      353.38     77.48 o
  15   7  -9      123.70       92.34     66.70 o
  17   7  -9      107.60       19.09     83.40 o
 -10   8  -9       64.73       38.41    106.17 o
  -8   8  -9      455.82      372.92    118.52 o
  -6   8  -9      708.20      766.87    130.23 o
  -4   8  -9     1057.25     1036.90    156.64 o
  -2   8  -9      880.08      677.32    114.33 o
   0   8  -9     3505.44     3279.72    176.84 o
   2   8  -9     1465.23     1377.54    115.61 o
   4   8  -9      538.13      548.73     78.61 o
   6   8  -9     1200.30     1195.43    110.64 o
   8   8  -9     1101.94     1119.11     97.21 o
  10   8  -9     1007.88     1092.28    110.30 o
  12   8  -9     1938.78     1994.49    156.74 o
  14   8  -9      221.75       56.92     63.47 o
  16   8  -9       21.17      -48.03     66.62 o
  -9   9  -9      175.20       93.44    103.85 o
  -7   9  -9       65.31        6.34     85.91 o
  -5   9  -9     1182.67     1054.53    152.52 o
  -3   9  -9     1173.75     1099.96    150.92 o
  -1   9  -9     1023.97      994.44    191.06 o
   1   9  -9     2839.88     2720.76    180.75 o
   3   9  -9      795.99      823.56     98.17 o
   5   9  -9      250.45      411.20    100.17 o
   7   9  -9      327.12      265.60     70.31 o
   9   9  -9      803.99      846.84     92.56 o
  11   9  -9      876.58      818.66    179.17 o
  13   9  -9      602.96      502.38     93.76 o
  15   9  -9       19.70      -23.91     68.01 o
  -6  10  -9     1009.21     1193.24    174.00 o
  -4  10  -9      622.39      887.15    200.24 o
  -2  10  -9      266.38      154.06     91.88 o
   0  10  -9      600.76      429.27     87.40 o
   2  10  -9      152.84      173.80     69.39 o
   4  10  -9      388.17      214.68     70.93 o
   6  10  -9      427.88      412.27     81.68 o
   8  10  -9      883.79      895.02    172.55 o
  10  10  -9      575.06      429.48    107.99 o
  12  10  -9     1551.80     1565.62    134.62 o
  -5  11  -9      882.00      951.29    232.95 o
  -3  11  -9       25.28      -12.09    103.28 o
  -1  11  -9      333.54      360.49    155.49 o
   1  11  -9      864.91      862.10    116.57 o
   3  11  -9     1841.87     1689.75    151.79 o
   5  11  -9      960.54     1090.86    148.05 o
   7  11  -9      549.82      584.27    100.27 o
   9  11  -9       83.16      -12.59     66.28 o
   2  12  -9      635.35      552.95    101.79 o
   4  12  -9     1686.77     1752.01    212.11 o
 -16   0  -8     6121.57     5256.25    329.01 o
 -14   0  -8     5600.43     4887.42    294.58 o
 -12   0  -8     4652.48     4221.37    257.28 o
 -10   0  -8     5149.80     4989.70    268.34 o
  -8   0  -8     9570.39     9249.32    417.12 o
  -6   0  -8     7830.33     7984.53    357.74 o
  -4   0  -8    25769.97    24246.79    966.79 o
  -2   0  -8    30345.59    28779.03   1881.36 o
   0   0  -8    18672.97    18114.70    559.98 o
   2   0  -8     3145.75     3195.85    188.19 o
   4   0  -8     9815.02    10142.94    508.35 o
   6   0  -8    30154.32    29397.71   1144.10 o
   8   0  -8    35478.72    33879.41   1879.64 o
  10   0  -8    45324.43    42349.26   2391.43 o
  12   0  -8    17452.19    16374.46    679.89 o
  14   0  -8     4852.76     4276.19    219.17 o
  16   0  -8     2184.26     2238.81    280.00 o
  18   0  -8     4175.98     4700.25    418.85 o
  20   0  -8     6307.61     6068.09    515.24 o
  22   0  -8     3640.12     3022.57    392.45 o
 -15   1  -8     3790.19     3299.30    194.01 o
 -13   1  -8     5240.98     4709.39    199.47 o
 -11   1  -8     6443.63     5630.15    212.48 o
  -9   1  -8     3393.68     2961.10    235.20 o
  -7   1  -8     2750.61     2719.73    118.71 o
  -5   1  -8    13341.92    13937.25    395.78 o
  -3   1  -8    28522.74    27283.86    746.18 o
  -1   1  -8    14574.81    13438.11    327.48 o
   1   1  -8     3268.27     2744.93     91.26 o
   3   1  -8     2618.47     2429.62     88.23 o
   5   1  -8    25160.25    25262.74    988.71 o
   7   1  -8    20180.90    18881.70    519.19 o
   9   1  -8     6639.17     5958.35    207.97 o
  11   1  -8     5667.19     5330.14    202.89 o
  13   1  -8     3384.04     3082.46    133.51 o
  15   1  -8      991.92     1007.44     88.05 o
  17   1  -8     3661.48     3662.45    242.13 o
  19   1  -8     4449.22     4362.00    416.55 o
  21   1  -8     2356.93     2382.44    244.62 o
 -16   2  -8     2836.68     2445.04    200.41 o
 -14   2  -8     2710.66     2238.99    151.59 o
 -12   2  -8     8880.27     8216.32    290.65 o
 -10   2  -8     5057.07     4829.29    192.31 o
  -8   2  -8    14143.19    14058.69    425.49 o
  -6   2  -8     7871.98     7752.52    245.67 o
  -4   2  -8    11102.14    11529.79    429.31 o
  -2   2  -8    14742.77    15162.37    377.30 o
   0   2  -8    35526.61    38109.86    999.99 o
   2   2  -8    25146.60    25738.28    948.07 o
   4   2  -8    26260.67    25316.79    964.23 o
   6   2  -8     9731.67     8775.94    251.84 o
   8   2  -8    18529.37    18314.61    575.53 o
  10   2  -8    13762.98    13290.23    433.98 o
  12   2  -8     7535.36     7035.24    258.90 o
  14   2  -8     3941.19     3760.05    169.59 o
  16   2  -8     6018.21     5414.12    231.57 o
  18   2  -8     4082.18     4521.43    285.40 o
  20   2  -8     1847.02     1579.06    203.11 o
 -15   3  -8      608.23      594.12     95.60 o
 -13   3  -8     3093.81     3160.10    170.75 o
 -11   3  -8    11660.29    12128.91    385.93 o
  -9   3  -8    11303.16    11306.38    353.48 o
  -7   3  -8     7334.32     7894.94    260.05 o
  -5   3  -8     6837.29     7427.34    238.09 o
  -3   3  -8     7987.42     8337.64    293.89 o
  -1   3  -8     5682.63     5265.56    169.30 o
   1   3  -8    20068.65    19748.48    478.50 o
   3   3  -8    11065.18     9835.90    277.24 o
   5   3  -8    20864.66    20320.18    559.41 o
   7   3  -8    11260.70    11209.85    316.32 o
   9   3  -8     5332.50     5167.26    192.65 o
  11   3  -8     6191.17     5559.96    214.97 o
  13   3  -8    17441.81    16360.39    545.10 o
  15   3  -8     6052.33     5506.54    236.03 o
  17   3  -8     6431.12     5762.26    251.59 o
  19   3  -8     2044.83     2012.67    215.18 o
  21   3  -8     1121.95     1144.84    174.00 o
 -14   4  -8     2348.83     2092.16    152.76 o
 -12   4  -8     5383.46     5071.96    254.08 o
 -10   4  -8     5205.85     5282.53    295.82 o
  -8   4  -8     7261.44     7649.14    307.24 o
  -6   4  -8     6765.87     7247.73    242.07 o
  -4   4  -8     4500.95     5015.82    204.81 o
  -2   4  -8     2151.95     2120.03    111.29 o
   0   4  -8    17342.26    17654.74    492.70 o
   2   4  -8    27283.14    26268.35    725.03 o
   4   4  -8     8734.24     7964.73    243.74 o
   6   4  -8     4620.28     4611.61    150.06 o
   8   4  -8     3514.23     3257.94    140.98 o
  10   4  -8     2738.27     2563.48    127.85 o
  12   4  -8     4480.45     4226.98    243.58 o
  14   4  -8     9902.63     9281.96    347.57 o
  16   4  -8     8116.86     7417.61    305.12 o
  18   4  -8     3667.25     3697.67    272.67 o
  20   4  -8     1166.23     1283.67    180.36 o
 -15   5  -8     1998.02     1796.27    153.40 o
 -13   5  -8     2239.07     2197.25    155.24 o
 -11   5  -8     3908.88     3554.81    179.52 o
  -9   5  -8     3632.42     3400.50    199.42 o
  -7   5  -8     8944.14     9231.89    307.45 o
  -5   5  -8     4453.20     4754.40    208.52 o
  -3   5  -8     5805.57     6331.25    266.78 o
  -1   5  -8    10232.21    10745.98    457.56 o
   1   5  -8    15773.03    15836.65    521.19 o
   3   5  -8    10088.63     9299.89    331.59 o
   5   5  -8     9631.00     9153.03    318.53 o
   7   5  -8     4017.57     4054.42    198.85 o
   9   5  -8     5584.29     5165.76    207.45 o
  11   5  -8     8757.91     8055.65    306.88 o
  13   5  -8     6754.36     6232.77    255.92 o
  15   5  -8     3693.65     3391.63    248.73 o
  17   5  -8     3874.02     3506.78    199.97 o
  19   5  -8     2326.45     2054.84    266.22 o
 -14   6  -8     3192.76     2928.98    191.14 o
 -12   6  -8     2064.25     1908.61    146.03 o
 -10   6  -8     1863.31     1854.95    137.01 o
  -8   6  -8     2672.97     2928.07    173.58 o
  -6   6  -8    10246.95    10696.27    585.09 o
  -4   6  -8    11501.67    12194.90    789.49 o
  -2   6  -8     8764.91     8626.00    408.11 o
   0   6  -8     4340.08     4045.57    178.17 o
   2   6  -8     3518.43     3207.92    151.55 o
   4   6  -8     2428.23     2321.09    103.35 o
   6   6  -8     8599.79     8547.00    304.61 o
   8   6  -8     7247.01     6805.19    265.53 o
  10   6  -8     7293.75     6544.15    263.89 o
  12   6  -8     2481.45     2332.78    151.06 o
  14   6  -8     6034.83     5279.14    241.03 o
  16   6  -8     1618.93     1675.54    147.15 o
  18   6  -8     2131.52     2055.26    171.10 o
 -13   7  -8     1561.47     1545.03    140.10 o
 -11   7  -8     1133.10     1219.39    119.50 o
  -9   7  -8     2139.65     2082.86    167.06 o
  -7   7  -8     4353.04     4736.39    286.00 o
  -5   7  -8     9751.48     9826.73    453.98 o
  -3   7  -8     6287.94     6628.98    335.85 o
  -1   7  -8     8155.61     8134.18    308.63 o
   1   7  -8     9189.72     8844.82    334.44 o
   3   7  -8     2845.60     2834.43    205.84 o
   5   7  -8     5229.62     5005.35    211.23 o
   7   7  -8     3556.09     3228.13    157.76 o
   9   7  -8     7134.08     6741.22    274.07 o
  11   7  -8     5841.32     5586.15    246.31 o
  13   7  -8     1601.10     1394.92    154.56 o
  15   7  -8      839.91      836.29    110.84 o
  17   7  -8     1349.13     1501.65    151.59 o
 -12   8  -8     1077.17     1169.49    144.87 o
 -10   8  -8     2000.72     2047.32    173.89 o
  -8   8  -8     3584.78     3741.39    265.32 o
  -6   8  -8     6734.27     6998.73    480.81 o
  -4   8  -8     9876.08     9581.49    474.21 o
  -2   8  -8     6414.51     5879.18    328.21 o
   0   8  -8     6624.02     6126.58    260.26 o
   2   8  -8     2889.02     2763.33    152.50 o
   4   8  -8     9172.59     8710.11    344.41 o
   6   8  -8     8631.84     8523.43    355.59 o
   8   8  -8     3883.00     3744.79    163.75 o
  10   8  -8     4701.34     4573.20    261.35 o
  12   8  -8     2297.18     2022.44    157.11 o
  14   8  -8     2635.93     2868.04    200.84 o
  16   8  -8     1812.45     1685.79    161.00 o
  -9   9  -8     4155.58     4389.14    300.71 o
  -7   9  -8     3934.23     4045.79    278.26 o
  -5   9  -8     4651.56     4702.74    292.45 o
  -3   9  -8     2196.07     2258.97    209.30 o
  -1   9  -8     4102.71     4254.92    202.27 o
   1   9  -8     6702.07     6472.75    275.94 o
   3   9  -8     7081.97     6820.25    409.91 o
   5   9  -8     3951.20     3972.74    258.04 o
   7   9  -8     2661.73     2826.58    168.43 o
   9   9  -8     2169.60     2367.05    150.12 o
  11   9  -8     1513.26     1467.86    138.24 o
  13   9  -8     3482.01     3424.98    196.59 o
  15   9  -8     2263.86     2138.82    181.46 o
  -8  10  -8     2599.96     2470.89    252.68 o
  -6  10  -8     2438.98     2552.85    250.67 o
  -4  10  -8      688.50      649.55    130.23 o
  -2  10  -8     1665.44     1607.03    180.23 o
   0  10  -8     2498.50     2537.62    250.08 o
   2  10  -8     7058.74     6989.09    296.20 o
   4  10  -8     5494.47     5676.99    256.67 o
   6  10  -8     5345.91     4965.23    244.67 o
   8  10  -8     1044.74     1171.67    125.57 o
  10  10  -8      277.65      369.47     80.99 o
  12  10  -8     1927.61     1989.96    153.17 o
  -5  11  -8     1282.52     1792.01    210.37 o
  -3  11  -8     1093.23      955.15    157.66 o
  -1  11  -8     1457.92     1674.76    154.17 o
   1  11  -8     4370.66     4207.08    223.75 o
   3  11  -8     5524.15     5752.99    272.80 o
   5  11  -8     2801.22     3143.38    210.91 o
   7  11  -8     2285.78     2475.92    189.99 o
   9  11  -8      599.05      776.74    114.93 o
  11  11  -8     1474.10     1505.07    156.43 o
   0  12  -8      926.60      780.33    116.87 o
   2  12  -8     1600.52     1666.02    159.09 o
   4  12  -8      958.02     1129.11    173.36 o
   6  12  -8     1277.76     1294.71    143.66 o
 -17   1  -7      348.20      299.93     92.75 o
 -15   1  -7      276.30      233.41     71.64 o
 -13   1  -7      519.85      498.20     76.87 o
 -11   1  -7      893.04      871.80     83.81 o
  -9   1  -7     1728.53     1641.10    103.66 o
  -7   1  -7     2391.50     2276.79    103.86 o
  -5   1  -7      166.62      178.91     33.59 o
  -3   1  -7      781.72      757.81     51.46 o
  -1   1  -7     1582.28     1500.72     53.37 o
   1   1  -7     3894.89     4079.89    125.05 o
   3   1  -7      148.92      183.93     20.63 o
   5   1  -7     1463.50     1418.25     47.63 o
   7   1  -7     2421.70     2151.77     79.30 o
   9   1  -7     1044.40     1075.64    122.08 o
  11   1  -7     6076.70     5425.24    211.27 o
  13   1  -7      781.11      761.13     56.02 o
  15   1  -7      125.77       19.15     47.07 o
  17   1  -7      385.08      376.13     99.10 o
  19   1  -7      726.18      874.61    211.72 o
  21   1  -7       60.35      239.11    114.67 o
 -16   2  -7      504.17      495.72     90.39 o
 -14   2  -7     1483.79     1218.20    114.42 o
 -12   2  -7     1307.56     1188.25    104.18 o
 -10   2  -7      846.09      696.74     75.05 o
  -8   2  -7     3513.12     3538.38    146.25 o
  -6   2  -7     1711.76     1721.72     95.73 o
  -4   2  -7     1007.67     1005.70     65.36 o
  -2   2  -7     6161.91     6422.02    195.36 o
   0   2  -7     2980.74     3209.74     99.97 o
   2   2  -7     1967.75     1971.77     98.02 o
   4   2  -7     7906.32     7825.95    314.95 o
   6   2  -7      491.83      591.94     38.61 o
   8   2  -7     3757.14     3512.82    185.76 o
  10   2  -7      712.35      604.84     61.19 o
  12   2  -7     1256.39     1062.51     89.42 o
  14   2  -7       27.98      -14.00     58.21 o
  16   2  -7      405.71      422.10     76.31 o
  18   2  -7      515.61      550.07    214.01 o
  20   2  -7      839.26      936.95    185.32 o
 -17   3  -7       42.91      -46.01    122.50 o
 -15   3  -7      214.23      213.88     75.57 o
 -13   3  -7      212.82      174.78     65.17 o
 -11   3  -7      104.48       40.69     50.34 o
  -9   3  -7     1741.26     1599.32    108.05 o
  -7   3  -7      112.64       96.11     38.76 o
  -5   3  -7     2063.30     2119.52     99.58 o
  -3   3  -7      543.31      539.76     55.79 o
  -1   3  -7     5152.44     5504.30    175.24 o
   1   3  -7     5584.48     6191.82    178.04 o
   3   3  -7      646.27      667.12     39.98 o
   5   3  -7      476.74      521.77     38.31 o
   7   3  -7      978.92      878.71     63.45 o
   9   3  -7     1945.66     1842.27    120.48 o
  11   3  -7      670.10      552.69     66.34 o
  13   3  -7      762.58      792.31    107.43 o
  15   3  -7      789.48      677.30     84.16 o
  17   3  -7      210.94      159.15     68.35 o
  19   3  -7      410.15      475.88    121.39 o
  21   3  -7       93.38      220.00    406.80 o
 -16   4  -7      175.22      137.17     74.70 o
 -14   4  -7      420.03      355.98     78.25 o
 -12   4  -7     1421.50     1218.00    109.95 o
 -10   4  -7      810.57      743.30    107.66 o
  -8   4  -7      334.93      306.12     67.91 o
  -6   4  -7      669.00      700.55     77.02 o
  -4   4  -7      540.09      481.55     60.48 o
  -2   4  -7      278.23      390.32     49.02 o
   0   4  -7     3007.56     2937.16    123.83 o
   2   4  -7      130.69      127.89     25.36 o
   4   4  -7     3095.12     3060.44    106.39 o
   6   4  -7     2124.87     1936.80     96.60 o
   8   4  -7      977.78      951.00     98.38 o
  10   4  -7       92.40       66.69     39.26 o
  12   4  -7     2043.95     2176.01    675.89 o
  14   4  -7      446.27      714.73    138.52 o
  16   4  -7     1602.29     1719.06    137.42 o
  18   4  -7      264.70      318.14     85.54 o
  20   4  -7      505.98      437.79    126.55 o
 -15   5  -7      281.73      199.23     74.94 o
 -13   5  -7      403.00      322.28     76.08 o
 -11   5  -7      531.10      494.05     79.70 o
  -9   5  -7     2808.60     2854.63    148.66 o
  -7   5  -7     2032.64     1941.68    140.98 o
  -5   5  -7     1293.32     1321.34    105.43 o
  -3   5  -7      661.42      675.35     70.06 o
  -1   5  -7     3281.17     3087.55    168.33 o
   1   5  -7      886.58      853.95     69.56 o
   3   5  -7     4889.75     4447.62    155.85 o
   5   5  -7     1482.54     1419.12     90.27 o
   7   5  -7      468.94      472.49     57.30 o
   9   5  -7     1170.83     1042.98     88.07 o
  11   5  -7     2939.77     2962.73    160.43 o
  13   5  -7      820.86      862.71    141.94 o
  15   5  -7     1571.32     1557.78    133.91 o
  17   5  -7     1999.44     1928.38    154.23 o
  19   5  -7      323.21      213.84    109.53 o
 -14   6  -7      636.73      569.85     92.81 o
 -12   6  -7      613.47      687.60     92.46 o
 -10   6  -7     1821.61     1691.77    126.52 o
  -8   6  -7      939.36      916.41    109.47 o
  -6   6  -7     1301.40     1315.73    116.07 o
  -4   6  -7     3098.99     3266.29    197.58 o
  -2   6  -7     1146.36     1022.05    107.91 o
   0   6  -7     1041.34      940.79     80.61 o
   2   6  -7     2909.03     2608.26    129.61 o
   4   6  -7     1911.85     1813.41     92.92 o
   6   6  -7     1134.07     1194.52     92.61 o
   8   6  -7       78.24      230.90     49.63 o
  10   6  -7     2294.53     2293.26    138.33 o
  12   6  -7      850.20      931.20     99.84 o
  14   6  -7      792.62      682.84    127.95 o
  16   6  -7     1935.96     2001.50    162.34 o
  18   6  -7      665.29      762.29    109.00 o
 -13   7  -7       12.22      -56.27     63.10 o
 -11   7  -7      701.84      612.21     91.02 o
  -9   7  -7      421.90      360.77    107.10 o
  -7   7  -7     1278.48     1181.19    148.95 o
  -5   7  -7      307.12      422.28     92.49 o
  -3   7  -7      117.37      118.42     90.65 o
  -1   7  -7      364.48      331.29     60.62 o
   1   7  -7      424.68      417.58     62.32 o
   3   7  -7     2116.60     1969.92    126.87 o
   5   7  -7      576.38      633.73     83.51 o
   7   7  -7      558.06      605.27     73.48 o
   9   7  -7      215.20      325.90    110.16 o
  11   7  -7      763.53      832.63     96.02 o
  13   7  -7      117.52      113.60     61.20 o
  15   7  -7       88.25       45.44     64.71 o
  17   7  -7      113.68      186.37    106.15 o
 -12   8  -7       67.71      -43.85     72.50 o
 -10   8  -7      458.82      326.61    119.44 o
  -8   8  -7      537.74      788.97    138.94 o
  -6   8  -7     3032.35     3280.07    340.24 o
  -4   8  -7     3060.77     2774.91    207.32 o
  -2   8  -7     1822.17     1800.39    138.59 o
   0   8  -7     2369.61     2131.59    144.20 o
   2   8  -7     1888.07     1603.36    122.29 o
   4   8  -7      509.05      456.36     94.67 o
   6   8  -7      834.93      738.56     88.29 o
   8   8  -7      912.24     1029.36     89.86 o
  10   8  -7      724.85      623.85     88.35 o
  12   8  -7      922.56     1072.16    115.10 o
  14   8  -7      260.55      151.93     73.86 o
  16   8  -7      331.50      363.32     94.10 o
 -11   9  -7      114.14       57.40     83.64 o
  -9   9  -7       45.57       45.76    153.19 o
  -7   9  -7     1184.34     1326.24    177.13 o
  -5   9  -7     1639.66     1419.76    185.90 o
  -3   9  -7     2337.69     2323.21    213.00 o
  -1   9  -7     2000.51     1828.59    144.58 o
   1   9  -7      731.94      769.35     96.64 o
   3   9  -7      633.30      661.83     88.13 o
   5   9  -7     1073.90     1082.72    109.37 o
   7   9  -7     1443.51     1521.86    134.21 o
   9   9  -7      620.43      618.58     82.75 o
  11   9  -7     1472.38     1505.89    256.76 o
  13   9  -7      457.15      504.39     96.21 o
  15   9  -7      116.21       40.85     73.75 o
  -8  10  -7      250.55      301.67    113.22 o
  -6  10  -7     1017.25     1076.65    162.89 o
  -4  10  -7      384.49      444.59    108.30 o
  -2  10  -7      103.41       -2.58     90.40 o
   0  10  -7     1088.55      924.64    109.68 o
   2  10  -7      600.24      680.75    100.41 o
   4  10  -7      875.80      847.35    106.18 o
   6  10  -7     1338.20     1265.54    127.17 o
   8  10  -7      632.94      641.52    136.58 o
  10  10  -7     2467.01     2449.11    162.52 o
  12  10  -7     1888.54     2198.02    160.59 o
  -5  11  -7       67.92       22.29     90.71 o
  -3  11  -7      731.74      972.68    239.83 o
  -1  11  -7      849.30      708.64    110.50 o
   1  11  -7     1818.36     1481.75    146.59 o
   3  11  -7     2517.27     2230.71    175.07 o
   5  11  -7     1518.60     1394.26    142.10 o
   7  11  -7       62.53        0.70     62.04 o
   9  11  -7      132.13       98.90     75.02 o
  11  11  -7     1098.48     1007.60    133.97 o
  -2  12  -7     1304.88     1452.54    182.84 o
   0  12  -7      919.31      929.00    150.76 o
   2  12  -7     2715.20     2635.68    199.06 o
   4  12  -7      480.13      500.94    100.86 o
   6  12  -7      645.05      517.72    118.87 o
 -18   0  -6     4789.40     4321.25    343.68 o
 -16   0  -6     4552.32     4046.32    289.73 o
 -14   0  -6     1767.82     1382.25    162.61 o
 -12   0  -6     4512.06     3841.57    265.08 o
 -10   0  -6    10912.17    10253.24    460.21 o
  -8   0  -6     3169.44     3272.86    187.25 o
  -6   0  -6     9064.00     9125.26    392.81 o
  -4   0  -6    24970.59    26413.09   2481.51 o
  -2   0  -6    29969.31    29543.23   2027.67 o
   0   0  -6     6582.32     6096.69    196.24 o
   2   0  -6     3682.65     3574.53    196.23 o
   4   0  -6    48135.70    46423.35   1785.12 o
   6   0  -6    65944.35    63902.00   3488.46 o
   8   0  -6    52396.44    51259.48   1992.40 o
  10   0  -6    30572.68    30220.75   1562.35 o
  12   0  -6     4586.87     4595.20    220.60 o
  14   0  -6     3059.76     3085.15    184.75 o
  16   0  -6     7042.91     7654.79    356.61 o
  18   0  -6    12041.75    12275.03    848.02 o
  20   0  -6     7822.56     7533.48    594.42 o
 -17   1  -6     5467.90     4985.55    228.80 o
 -15   1  -6     4313.75     3969.81    208.87 o
 -13   1  -6     3365.88     3049.23    162.92 o
 -11   1  -6     1603.06     1475.42    105.74 o
  -9   1  -6     8219.79     8075.24    262.07 o
  -7   1  -6     8408.75     8087.04    250.13 o
  -5   1  -6    11485.83    11742.32    342.52 o
  -3   1  -6    10735.46    11307.89    316.47 o
  -1   1  -6    24293.49    23436.88    555.48 o
   1   1  -6     8736.31     8507.23    416.14 o
   3   1  -6    12460.29    12027.76    373.08 o
   5   1  -6    27233.05    26350.93    714.73 o
   7   1  -6    16729.80    15291.93    496.65 o
   9   1  -6     5174.37     4580.35    174.02 o
  11   1  -6     7184.55     6890.75    258.11 o
  13   1  -6     2898.26     3232.09    143.93 o
  15   1  -6     4168.87     4095.39    248.91 o
  17   1  -6     7266.46     7007.34    292.91 o
  19   1  -6     5630.27     5823.54    345.65 o
  21   1  -6     3269.52     3882.70    305.18 o
 -16   2  -6     1185.58      976.45    110.28 o
 -14   2  -6     4276.43     4196.08    186.13 o
 -12   2  -6     8438.33     8051.03    283.12 o
 -10   2  -6     7251.96     7498.09    249.91 o
  -8   2  -6     5008.79     4838.00    179.30 o
  -6   2  -6     5780.51     5864.35    188.12 o
  -4   2  -6    16529.59    18026.56    479.04 o
  -2   2  -6    31597.44    33477.56   1037.79 o
   0   2  -6    49962.88    54056.79   1407.58 o
   2   2  -6    15226.35    14425.56    446.15 o
   4   2  -6    12290.26    11922.54    331.88 o
   6   2  -6    25927.30    24806.21    673.10 o
   8   2  -6    13940.07    12834.41    427.67 o
  10   2  -6    12544.10    11745.73    416.06 o
  12   2  -6    15925.51    15754.52    529.97 o
  14   2  -6     3354.77     3517.07    138.34 o
  16   2  -6     7956.12     7479.47    309.12 o
  18   2  -6     5368.10     5457.94    316.00 o
  20   2  -6     2651.40     2646.00    249.31 o
 -17   3  -6     1108.72      893.13    111.25 o
 -15   3  -6     2683.31     2218.87    154.59 o
 -13   3  -6     5770.32     5764.14    266.17 o
 -11   3  -6     6504.77     6129.09    231.78 o
  -9   3  -6     7448.02     7575.47    251.78 o
  -7   3  -6     1598.16     1738.27     99.63 o
  -5   3  -6     5397.81     6001.83    349.38 o
  -3   3  -6     5359.24     5220.44    265.15 o
  -1   3  -6    19082.70    19355.59    640.33 o
   1   3  -6    23897.90    23316.36    635.23 o
   3   3  -6    17750.59    17199.48    469.00 o
   5   3  -6    10566.20     9936.08    294.03 o
   7   3  -6    13306.90    12731.72    405.67 o
   9   3  -6    13804.24    12622.94    430.75 o
  11   3  -6    15678.75    14947.61    540.68 o
  13   3  -6    14153.33    13874.69    482.52 o
  15   3  -6     5730.56     5597.38    335.87 o
  17   3  -6     1795.88     1879.05    148.54 o
  19   3  -6      945.73      881.53    198.52 o
  21   3  -6     4779.96     4778.81    323.69 o
 -16   4  -6     1131.47      927.67    112.37 o
 -14   4  -6     5120.26     4988.85    215.15 o
 -12   4  -6     8261.05     8042.16    287.64 o
 -10   4  -6     6373.40     6573.28    234.51 o
  -8   4  -6     4869.69     4818.91    181.67 o
  -6   4  -6     8634.01     9289.74    444.52 o
  -4   4  -6     7918.15     8793.39    302.57 o
  -2   4  -6    12224.09    12472.66    420.73 o
   0   4  -6    43411.56    43282.29   1368.00 o
   2   4  -6    17895.29    16045.65    457.34 o
   4   4  -6    12963.11    11905.51    397.56 o
   6   4  -6     5795.98     5311.66    202.19 o
   8   4  -6     2574.02     2087.00    158.15 o
  10   4  -6    10419.36     9999.53    347.13 o
  12   4  -6    13844.58    13652.25    544.96 o
  14   4  -6     6691.67     6627.40    267.63 o
  16   4  -6     4744.37     4594.86    219.88 o
  18   4  -6     2234.06     2227.06    170.38 o
  20   4  -6     1230.96     1189.06    177.13 o
 -15   5  -6     3522.59     3186.05    194.13 o
 -13   5  -6     3155.40     3090.15    174.47 o
 -11   5  -6     5227.41     5400.12    215.88 o
  -9   5  -6     4895.87     4964.84    210.02 o
  -7   5  -6     6772.49     6885.35    336.52 o
  -5   5  -6    11051.71    11120.56    387.70 o
  -3   5  -6    10443.99    10396.06    464.94 o
  -1   5  -6    10678.09    10566.54    362.04 o
   1   5  -6    20292.04    18870.44    619.77 o
   3   5  -6     9146.62     8420.66    258.23 o
   5   5  -6    10420.71     9681.46    335.53 o
   7   5  -6    12251.81    11684.06    397.19 o
   9   5  -6    11820.77    11696.14    401.57 o
  11   5  -6     7059.54     6754.17    266.18 o
  13   5  -6     5684.12     5448.34    233.00 o
  15   5  -6     4063.84     3926.69    199.66 o
  17   5  -6     2745.23     2725.58    190.85 o
  19   5  -6     1284.44     1143.26    134.11 o
 -14   6  -6     1655.81     1427.97    130.70 o
 -12   6  -6     1275.37     1370.69    119.65 o
 -10   6  -6     3403.07     3486.12    171.97 o
  -8   6  -6     8146.50     8412.27    336.33 o
  -6   6  -6    13899.86    13748.32    619.47 o
  -4   6  -6    11631.95    10922.00    528.43 o
  -2   6  -6     1108.66     1109.97     90.29 o
   0   6  -6      847.33      736.80     71.10 o
   2   6  -6     6630.52     6224.35    238.01 o
   4   6  -6    16634.06    15070.76    437.55 o
   6   6  -6    10481.92     9638.67    342.75 o
   8   6  -6     8336.69     7959.02    297.92 o
  10   6  -6     6834.40     6241.95    256.15 o
  12   6  -6     3336.91     3208.30    178.55 o
  14   6  -6     3617.89     2994.81    174.78 o
  16   6  -6     3411.11     3376.44    198.73 o
  18   6  -6     3311.10     3130.17    276.90 o
 -13   7  -6      502.93      595.08     97.91 o
 -11   7  -6     1641.94     1444.10    143.01 o
  -9   7  -6     3068.33     3217.96    277.13 o
  -7   7  -6     7503.37     7337.98    382.51 o
  -5   7  -6    12188.11    11298.18    520.10 o
  -3   7  -6     5352.78     5527.56    518.68 o
  -1   7  -6     5970.47     5408.60    230.85 o
   1   7  -6     2386.11     2426.56    130.27 o
   3   7  -6     4885.67     4486.42    196.94 o
   5   7  -6    11143.27    11046.12    339.43 o
   7   7  -6     8425.38     8300.82    313.30 o
   9   7  -6    11120.45     9909.54    381.59 o
  11   7  -6     1584.93     1732.30    136.27 o
  13   7  -6     2327.54     2384.84    170.36 o
  15   7  -6     3106.99     3101.46    208.38 o
  17   7  -6     5129.61     4917.85    254.49 o
 -12   8  -6     1071.33     1186.70    139.87 o
 -10   8  -6     1700.83     1466.31    187.62 o
  -8   8  -6     4601.93     4376.42    289.89 o
  -6   8  -6     8613.85     8051.20    414.60 o
  -4   8  -6     4079.54     3840.52    242.97 o
  -2   8  -6      357.62      284.19     62.98 o
   0   8  -6     2823.07     2390.57    140.50 o
   2   8  -6     3119.83     2942.13    179.62 o
   4   8  -6    11502.13    11082.83    404.72 o
   6   8  -6     3830.86     4300.48    170.37 o
   8   8  -6     6892.98     6908.16    248.39 o
  10   8  -6     2195.87     2211.34    157.16 o
  12   8  -6     3989.99     3913.78    204.37 o
  14   8  -6     3684.15     3508.03    209.47 o
  16   8  -6     3139.00     3109.76    222.35 o
 -11   9  -6     2595.86     2483.54    261.09 o
  -9   9  -6     3685.07     3877.44    289.51 o
  -7   9  -6     2210.69     2546.81    407.37 o
  -5   9  -6     2226.38     2380.96    216.61 o
  -3   9  -6     2452.06     2507.17    171.17 o
  -1   9  -6     3245.57     3060.21    168.33 o
   1   9  -6     3068.34     3065.92    166.27 o
   3   9  -6     3266.94     3330.24    176.32 o
   5   9  -6     3848.45     3907.93    193.35 o
   7   9  -6     3084.03     3053.05    174.21 o
   9   9  -6     2555.76     2663.56    158.01 o
  11   9  -6     3710.11     3530.25    200.70 o
  13   9  -6     5593.62     4946.75    248.43 o
  15   9  -6     2409.73     2523.78    218.99 o
 -10  10  -6     2538.02     2344.39    370.65 o
  -8  10  -6     2774.89     2877.07    267.32 o
  -6  10  -6      976.47      923.03    152.06 o
  -4  10  -6     1498.38     1614.86    285.16 o
  -2  10  -6     2264.50     2227.25    220.14 o
   0  10  -6     6843.14     6503.94    280.34 o
   2  10  -6     6751.37     6651.96    327.49 o
   4  10  -6     3112.94     3188.18    190.91 o
   6  10  -6     1438.67     1348.25    148.47 o
   8  10  -6     1729.57     1733.79    150.70 o
  10  10  -6     2540.23     2832.07    189.32 o
  12  10  -6     5835.44     5811.16    248.64 o
  -7  11  -6     2059.96     2177.99    343.11 o
  -5  11  -6     1146.95     1305.44    177.13 o
  -3  11  -6     2457.25     2581.12    191.25 o
  -1  11  -6     4814.24     4595.55    237.97 o
   1  11  -6     5866.68     5768.05    277.09 o
   3  11  -6     2806.02     3025.49    205.89 o
   5  11  -6     2775.78     3082.08    190.00 o
   7  11  -6     1256.08     1533.34    177.64 o
   9  11  -6     1456.10     1250.74    139.18 o
  11  11  -6     4017.42     4056.71    298.10 o
  -2  12  -6     2508.56     2430.12    231.99 o
   0  12  -6     1688.17     1482.03    306.39 o
   2  12  -6     1767.06     1931.06    201.09 o
   4  12  -6     1642.69     1899.59    202.50 o
   6  12  -6     1512.64     1539.75    186.68 o
 -17   1  -5       54.61       84.24     70.08 o
 -15   1  -5      759.02      865.38     98.21 o
 -13   1  -5      330.64      265.93     63.05 o
 -11   1  -5      962.38      855.70    115.11 o
  -9   1  -5     2572.07     2701.63    119.65 o
  -7   1  -5     1430.26     1409.00     82.98 o
  -5   1  -5     4779.50     5080.63    163.72 o
  -3   1  -5     2569.36     2840.08    126.70 o
  -1   1  -5     3460.39     3461.56     94.79 o
   1   1  -5    10016.64    10542.68    690.34 o
   3   1  -5     1533.42     1481.86     61.80 o
   5   1  -5      792.97      737.59     38.29 o
   7   1  -5     1283.61     1335.37    102.86 o
   9   1  -5      471.07      438.93     37.34 o
  11   1  -5      168.85      197.28     42.40 o
  13   1  -5     3339.08     3473.76    150.29 o
  15   1  -5      601.80      722.33     67.47 o
  17   1  -5      783.45      917.41    103.63 o
  19   1  -5      886.68      899.51    144.43 o
  21   1  -5      142.56      216.94    118.06 o
 -18   2  -5      415.32      388.16    140.12 o
 -16   2  -5     2059.71     2078.21    149.85 o
 -14   2  -5     1009.27      899.97     96.25 o
 -12   2  -5       45.96      104.59     49.50 o
 -10   2  -5      501.62      560.76     64.36 o
  -8   2  -5     2563.88     2528.17    113.73 o
  -6   2  -5     2291.96     2185.73     96.65 o
  -4   2  -5     3059.31     3253.25    113.16 o
  -2   2  -5    11149.33    12835.36    407.87 o
   0   2  -5     6762.27     7135.18    218.30 o
   2   2  -5     4595.85     4270.03    146.64 o
   4   2  -5      502.69      543.50     44.22 o
   6   2  -5      796.72      916.61     58.25 o
   8   2  -5     2073.81     1899.30    170.09 o
  10   2  -5      335.35      261.38     46.96 o
  12   2  -5     1337.02     1299.16     98.64 o
  14   2  -5     1337.53     1287.54    107.36 o
  16   2  -5      693.84      929.03    128.31 o
  18   2  -5     1069.24     1065.42    118.82 o
  20   2  -5      724.66      754.23    146.72 o
 -17   3  -5      454.22      374.72    121.08 o
 -15   3  -5      166.71      131.48     68.18 o
 -13   3  -5       32.42       49.34     53.70 o
 -11   3  -5      901.87      844.76     82.37 o
  -9   3  -5     1833.50     1774.85    107.09 o
  -7   3  -5      849.87      788.28     66.35 o
  -5   3  -5     1570.87     1672.21     96.93 o
  -3   3  -5     2936.48     2976.34    193.85 o
  -1   3  -5     1876.62     2132.82     94.38 o
   1   3  -5     9186.19     9362.87    266.42 o
   3   3  -5       33.69       29.66     15.87 o
   5   3  -5     1281.35     1251.54     70.72 o
   7   3  -5       56.62       29.15     27.68 o
   9   3  -5      680.19      639.72     63.49 o
  11   3  -5      447.97      484.28     78.15 o
  13   3  -5      840.17      880.17     87.74 o
  15   3  -5       62.78      138.21     58.30 o
  17   3  -5      893.33      823.21    103.20 o
  19   3  -5      365.90      345.96     87.55 o
  21   3  -5      329.67      450.67    329.34 o
 -16   4  -5      106.99       22.96     80.16 o
 -14   4  -5      117.18      220.56     68.27 o
 -12   4  -5      706.13      495.13     77.84 o
 -10   4  -5      892.76      796.17     78.84 o
  -8   4  -5      103.02      100.61     40.91 o
  -6   4  -5      112.31      217.29     47.96 o
  -4   4  -5      223.75      219.08     42.84 o
  -2   4  -5       70.72      143.38     33.70 o
   0   4  -5     1367.31     1367.81     78.18 o
   2   4  -5      589.23      493.93     41.18 o
   4   4  -5      852.80      835.83     62.56 o
   6   4  -5      149.72      185.64     36.63 o
   8   4  -5     1332.97     1192.14    107.10 o
  10   4  -5     1962.14     1830.30    206.55 o
  12   4  -5      662.07      966.19    185.01 o
  14   4  -5       31.27      182.97    119.97 o
  16   4  -5     1089.44     1041.82    112.68 o
  18   4  -5       83.00      120.44     69.13 o
  20   4  -5      228.38      393.81    120.73 o
 -17   5  -5       11.43     -126.23    165.24 o
 -15   5  -5     1069.20      847.46    105.14 o
 -13   5  -5      358.62      294.89     69.62 o
 -11   5  -5     4221.75     4462.10    190.62 o
  -9   5  -5     1281.34     1365.37    102.26 o
  -7   5  -5      651.69      686.58     90.97 o
  -5   5  -5      484.60      495.48     65.04 o
  -3   5  -5      672.02      548.91     75.25 o
  -1   5  -5     1084.30     1015.20     76.79 o
   1   5  -5     4539.93     3870.63    159.93 o
   3   5  -5      902.52      877.80     61.69 o
   5   5  -5     1017.93      914.12     74.03 o
   7   5  -5      121.67      162.04     49.42 o
   9   5  -5     3426.61     3682.96    344.45 o
  11   5  -5     1255.21     1530.72    145.53 o
  13   5  -5     1451.19     1571.82    194.27 o
  15   5  -5     1977.75     2059.72    284.29 o
  17   5  -5      449.73      644.79     97.49 o
  19   5  -5      565.19      623.12    131.18 o
 -16   6  -5      254.56      218.64    105.19 o
 -14   6  -5       72.22      107.64     69.40 o
 -12   6  -5      839.95      796.44     93.81 o
 -10   6  -5     1100.76      990.49     98.92 o
  -8   6  -5      779.17      803.89     99.13 o
  -6   6  -5      531.54      656.58    276.55 o
  -4   6  -5      574.36      527.79     83.84 o
  -2   6  -5     1282.75     1105.93     87.51 o
   0   6  -5     2229.15     2089.44    111.89 o
   2   6  -5     4658.83     4787.25    465.98 o
   4   6  -5     1707.35     1752.66    250.16 o
   6   6  -5     2795.93     2685.45    450.40 o
   8   6  -5      611.08      666.15     85.87 o
  10   6  -5     3185.77     3179.95    173.60 o
  12   6  -5      662.93      613.26     84.04 o
  14   6  -5     1886.68     2082.60    183.42 o
  16   6  -5     1286.72     1477.64    324.75 o
  18   6  -5      220.72      445.57    113.52 o
 -15   7  -5      294.79       95.77    158.93 o
 -13   7  -5      316.42      335.37     92.50 o
 -11   7  -5      633.24      593.52    134.64 o
  -9   7  -5       70.42       33.82    107.87 o
  -7   7  -5     3198.75     3398.30    235.24 o
  -5   7  -5       90.82      152.60     63.97 o
  -3   7  -5      494.30      480.95     66.37 o
  -1   7  -5     1137.00      946.88     88.20 o
   1   7  -5     1007.84     1134.78     92.75 o
   3   7  -5     1043.45      838.84    144.59 o
   5   7  -5     7543.30     8032.95    454.24 o
   7   7  -5     2514.97     2106.85    238.68 o
   9   7  -5      526.23      650.58     81.59 o
  11   7  -5     1023.59      942.73    124.83 o
  13   7  -5      501.13      720.80    176.12 o
  15   7  -5      239.73      826.52    249.18 o
  17   7  -5      337.66      529.87    127.10 o
 -14   8  -5      128.25       30.64    114.75 o
 -12   8  -5      280.58      265.89     89.14 o
 -10   8  -5      420.16      553.57    120.06 o
  -8   8  -5     2720.82     2744.93    239.72 o
  -6   8  -5     2039.52     2158.81    264.50 o
  -4   8  -5     1412.15     1467.67    121.27 o
  -2   8  -5      601.96      912.77    128.05 o
   0   8  -5      891.77      841.41     89.20 o
   2   8  -5     2537.75     2971.19    623.10 o
   4   8  -5     3228.87     3697.81    250.61 o
   6   8  -5     7960.37     7775.96    327.85 o
   8   8  -5     2028.49     2209.25    154.90 o
  10   8  -5     1506.24     1495.61    132.78 o
  12   8  -5      476.68      600.20     95.96 o
  14   8  -5      501.82      513.06     95.77 o
  16   8  -5      724.58      764.26    116.10 o
 -11   9  -5      301.97      145.74    173.28 o
  -9   9  -5      781.92      668.83    167.54 o
  -7   9  -5     1721.12     1906.19    200.68 o
  -5   9  -5     1490.71     1590.16    173.64 o
  -3   9  -5      344.45      350.03     88.50 o
  -1   9  -5      207.19      223.08     77.73 o
   1   9  -5      994.48      907.66     99.62 o
   3   9  -5     2290.09     2611.66    167.17 o
   5   9  -5     1833.06     1797.79    139.44 o
   7   9  -5      999.92     1128.69    147.84 o
   9   9  -5      714.86      562.26     80.12 o
  11   9  -5       41.09       65.28    114.38 o
  13   9  -5      357.27      461.62     95.46 o
  15   9  -5      583.14      390.54    102.87 o
 -10  10  -5      492.97      274.26    185.90 o
  -8  10  -5      425.25      456.35    129.45 o
  -6  10  -5      614.93      569.80    126.08 o
  -4  10  -5      295.63      379.03     78.75 o
  -2  10  -5      451.32      567.79    339.09 o
   0  10  -5      235.15      178.42     86.28 o
   2  10  -5      637.79      670.33     94.68 o
   4  10  -5     1810.44     1704.61    143.39 o
   6  10  -5      844.27      873.68    105.55 o
   8  10  -5      601.54      548.85    119.90 o
  10  10  -5     1255.70     1213.87    116.46 o
  12  10  -5      691.95      710.25    136.31 o
  -7  11  -5      406.07      698.84    213.44 o
  -5  11  -5      930.79     1126.87    244.42 o
  -3  11  -5     1520.76     1269.59    135.23 o
  -1  11  -5     2199.71     2276.53    207.76 o
   1  11  -5     2915.66     2636.35    194.05 o
   3  11  -5     1094.86      912.74    115.62 o
   5  11  -5       98.68      128.68     69.25 o
   7  11  -5      148.71      115.42     71.92 o
   9  11  -5      602.47      560.32    131.18 o
  11  11  -5     1035.88      946.47    200.82 o
  -4  12  -5     2462.07     2425.25    238.10 o
  -2  12  -5     1430.78     1245.86    170.05 o
   0  12  -5     1476.68     1385.13    176.88 o
   2  12  -5     2299.30     2264.79    224.04 o
   4  12  -5      294.68      288.76     99.74 o
   6  12  -5        8.06        5.20     82.36 o
 -18   0  -4     2029.71     1739.70    207.50 o
 -16   0  -4     2419.83     2499.49    227.04 o
 -14   0  -4     1236.91     1220.52    149.80 o
 -12   0  -4     6139.30     6822.93    339.64 o
 -10   0  -4     9519.01     9694.37    435.36 o
  -8   0  -4    33215.02    35275.27   1331.91 o
  -6   0  -4    21512.46    23286.44    908.26 o
  -4   0  -4    28340.13    31963.01   1194.55 o
  -2   0  -4    20719.38    23254.79   3100.03 o
   0   0  -4    27296.52    27188.18    938.26 o
   2   0  -4    57322.16    58508.65   2850.44 o
   4   0  -4    88097.59    87873.90   2778.89 o
   6   0  -4    51287.00    56006.29   5389.91 o
   8   0  -4    38429.10    46954.68   2573.31 o
  10   0  -4     4641.87     5164.12    280.57 o
  12   0  -4     9310.12    10994.83    456.18 o
  14   0  -4     4231.48     5067.43    251.27 o
  16   0  -4    12494.00    14247.42    611.80 o
  18   0  -4     7645.30     7750.36    610.48 o
  20   0  -4     3298.49     3074.21    389.01 o
 -19   1  -4     3159.26     2783.79    186.15 o
 -17   1  -4     3659.08     3534.50    221.16 o
 -15   1  -4     1121.50     1000.84    101.04 o
 -13   1  -4     2167.92     1962.12    128.38 o
 -11   1  -4    10236.55    10415.99    327.35 o
  -9   1  -4    21293.65    22015.72    622.89 o
  -7   1  -4    18213.53    19616.81    546.61 o
  -5   1  -4    12291.76    13155.67    418.71 o
  -3   1  -4    25924.31    27569.73    721.75 o
  -1   1  -4    78457.86    84378.66   2231.34 o
   1   1  -4    45317.26    44568.88   2169.39 o
   3   1  -4     7337.18     7134.93    199.11 o
   5   1  -4     7974.40     6600.19    224.84 o
   7   1  -4    15232.27    15212.60    506.00 o
   9   1  -4     7680.33     7985.57    281.13 o
  11   1  -4    10169.24    12022.29    514.53 o
  13   1  -4     6181.17     7344.33    316.41 o
  15   1  -4     6281.99     7034.02    240.64 o
  17   1  -4     6117.14     6763.59    238.41 o
  19   1  -4     2985.23     3676.13    258.84 o
  21   1  -4     3241.05     3405.83    468.76 o
 -18   2  -4     2017.93     2039.54    157.99 o
 -16   2  -4     4876.62     4565.57    204.66 o
 -14   2  -4     5955.83     5730.24    226.68 o
 -12   2  -4     7158.95     7150.23    252.21 o
 -10   2  -4    12955.81    13323.57    445.63 o
  -8   2  -4    10213.91    11518.20    331.09 o
  -6   2  -4    18352.71    19895.74    672.96 o
  -4   2  -4    37569.09    42569.04   1802.30 o
  -2   2  -4    32912.37    35942.50   1353.95 o
   0   2  -4    63370.23    66112.34   1569.36 o
   2   2  -4    16716.48    17357.58    632.59 o
   4   2  -4     8596.29     8648.58    251.25 o
   6   2  -4    19731.43    18802.80    588.05 o
   8   2  -4    15279.17    15150.01    816.93 o
  10   2  -4    10003.56    10660.80    577.27 o
  12   2  -4    12397.47    13314.69    472.26 o
  14   2  -4     3302.11     3676.81    176.88 o
  16   2  -4     5477.09     6017.83    281.31 o
  18   2  -4     2244.97     2423.60    183.39 o
  20   2  -4     3910.87     3842.08    356.31 o
 -17   3  -4      912.27      912.78    109.94 o
 -15   3  -4     6411.17     6436.80    249.12 o
 -13   3  -4    10727.39    10923.88    357.40 o
 -11   3  -4     6607.59     6778.30    360.25 o
  -9   3  -4     5703.20     5922.70    211.80 o
  -7   3  -4     3914.81     3779.51    139.99 o
  -5   3  -4     6941.38     6857.04    388.27 o
  -3   3  -4    11103.57    10673.58    527.00 o
  -1   3  -4    40571.15    42256.66   1291.74 o
   1   3  -4     8601.11     8405.20    279.69 o
   3   3  -4     5961.51     5370.71    185.37 o
   5   3  -4     8050.73     7606.30    253.95 o
   7   3  -4     8907.64     8412.96    284.66 o
   9   3  -4    12167.79    11579.23    550.05 o
  11   3  -4    21427.85    22646.45   1448.41 o
  13   3  -4     2754.29     2947.22    156.66 o
  15   3  -4     1300.97     1227.05    113.57 o
  17   3  -4     1189.04     1372.01    128.39 o
  19   3  -4     2609.70     2816.52    197.28 o
  21   3  -4     3458.60     3731.74    382.12 o
 -18   4  -4     1373.44     1297.96    178.76 o
 -16   4  -4     6239.37     6067.20    251.15 o
 -14   4  -4     6090.94     6025.99    239.00 o
 -12   4  -4     7493.50     7668.46    272.56 o
 -10   4  -4     8435.78     8448.48    282.40 o
  -8   4  -4     2104.75     2157.50    110.68 o
  -6   4  -4    11588.87    12021.84    411.74 o
  -4   4  -4    16979.11    17071.70    556.02 o
  -2   4  -4    30367.32    29698.93    999.65 o
   0   4  -4    20692.77    18650.86    607.05 o
   2   4  -4    14000.19    12755.36    367.31 o
   4   4  -4     4052.25     3419.34    141.73 o
   6   4  -4     4592.11     4302.40    163.31 o
   8   4  -4    12995.48    12727.93    418.28 o
  10   4  -4    17983.44    17714.14    580.17 o
  12   4  -4    10974.10    10754.54    414.36 o
  14   4  -4     4722.97     4937.03    218.64 o
  16   4  -4     2123.33     2446.59    172.61 o
  18   4  -4     1915.60     1904.32    205.70 o
  20   4  -4     2690.23     2967.34    212.77 o
 -17   5  -4     1349.26     1304.65    248.82 o
 -15   5  -4     5810.17     5677.23    266.66 o
 -13   5  -4     4304.62     4204.14    218.30 o
 -11   5  -4     7115.64     6879.32    257.96 o
  -9   5  -4     1657.54     1888.08    163.00 o
  -7   5  -4     9353.89     9428.40    350.00 o
  -5   5  -4    14478.10    13785.62    464.01 o
  -3   5  -4     7716.95     7386.92    266.78 o
  -1   5  -4    12149.21    11419.42    397.45 o
   1   5  -4    16967.69    15288.00    500.17 o
   3   5  -4    12133.98    11157.58    327.74 o
   5   5  -4    17675.69    16458.35    549.92 o
   7   5  -4    10933.73    10039.40    353.78 o
   9   5  -4     6670.02     6104.68    240.31 o
  11   5  -4     7178.73     6429.99    262.89 o
  13   5  -4     4572.34     4446.96    210.92 o
  15   5  -4     4570.54     4345.43    212.59 o
  17   5  -4     2942.47     3039.00    233.23 o
  19   5  -4     1767.34     1952.18    175.87 o
 -16   6  -4     2520.86     2372.32    207.55 o
 -14   6  -4     1396.00     1149.59    117.65 o
 -12   6  -4     2661.22     2321.89    151.00 o
 -10   6  -4     9539.67     9466.25    384.44 o
  -8   6  -4     5839.56     5255.35    299.38 o
  -6   6  -4    12302.84    11087.25    520.07 o
  -4   6  -4     4146.23     3936.26    272.54 o
  -2   6  -4     1636.37     1547.95    101.23 o
   0   6  -4     2396.22     1969.63    108.04 o
   2   6  -4    25261.07    23563.83    765.55 o
   4   6  -4    20766.77    18886.53    541.86 o
   6   6  -4    11113.07    10312.51    360.46 o
   8   6  -4     5432.17     4905.28    210.46 o
  10   6  -4     6850.71     6193.03    256.74 o
  12   6  -4     1722.46     1504.57    125.64 o
  14   6  -4     4938.45     4509.87    224.58 o
  16   6  -4     4617.35     4681.42    236.04 o
  18   6  -4     4023.17     3814.77    229.51 o
 -15   7  -4     1900.37     1381.94    188.51 o
 -13   7  -4     1340.41     1059.29    129.40 o
 -11   7  -4     3401.58     3096.04    264.85 o
  -9   7  -4     5609.64     5253.59    306.39 o
  -7   7  -4    14352.83    13601.78    606.84 o
  -5   7  -4    11929.36    10854.69    499.76 o
  -3   7  -4     5307.05     4849.70    210.16 o
  -1   7  -4     2825.53     2693.00    134.19 o
   1   7  -4     7260.28     6993.44    265.52 o
   3   7  -4    25558.09    23221.78    767.68 o
   5   7  -4    15933.97    14538.53    434.90 o
   7   7  -4    13194.46    12128.79    428.33 o
   9   7  -4     2211.66     2159.32    141.72 o
  11   7  -4      806.48      818.01     96.57 o
  13   7  -4     4004.79     3726.17    199.88 o
  15   7  -4     8508.90     8359.07    423.17 o
  17   7  -4     5411.20     5139.60    269.96 o
 -14   8  -4     1217.27     1059.95    248.44 o
 -12   8  -4     2325.88     2287.46    184.13 o
 -10   8  -4     5589.26     5546.38    331.56 o
  -8   8  -4     5173.25     4706.38    293.23 o
  -6   8  -4     8217.81     7735.84    386.41 o
  -4   8  -4     2613.19     2531.84    141.74 o
  -2   8  -4     5726.98     5524.53    226.00 o
   0   8  -4     3925.19     3798.43    177.81 o
   2   8  -4    12284.34    11792.41    418.91 o
   4   8  -4     9482.06     9299.18    347.80 o
   6   8  -4     7795.96     8193.25    277.58 o
   8   8  -4     3735.86     3467.14    179.51 o
  10   8  -4      958.45     1105.69    149.99 o
  12   8  -4     3175.35     3174.30    186.66 o
  14   8  -4     1725.17     1727.00    155.76 o
  16   8  -4     1602.13     1480.79    191.24 o
 -13   9  -4     2433.68     2571.11    261.63 o
 -11   9  -4     1325.88     1164.73    269.67 o
  -9   9  -4     2191.97     2256.48    223.14 o
  -7   9  -4     2915.92     3019.66    241.35 o
  -5   9  -4     5726.00     5823.47    325.61 o
  -3   9  -4     4329.47     3960.30    195.33 o
  -1   9  -4     4388.00     4038.05    196.31 o
   1   9  -4     3763.00     3668.55    230.97 o
   3   9  -4     6513.27     6314.76    262.42 o
   5   9  -4     4406.94     4179.87    201.16 o
   7   9  -4     5046.59     5032.14    228.37 o
   9   9  -4     2781.91     2791.76    165.76 o
  11   9  -4     2927.37     2944.85    202.11 o
  13   9  -4     1560.02     1581.38    152.14 o
  15   9  -4     2213.25     2601.94    249.66 o
 -10  10  -4     1100.57     1211.78    263.93 o
  -8  10  -4     1205.77     1395.39    271.96 o
  -6  10  -4     2213.91     2462.60    225.97 o
  -4  10  -4     4189.49     4317.28    217.41 o
  -2  10  -4     8939.39     8371.70    339.15 o
   0  10  -4     7706.81     7295.52    302.18 o
   2  10  -4     2419.86     2380.40    168.18 o
   4  10  -4     1499.33     1740.80    142.09 o
   6  10  -4     3741.88     3653.88    225.53 o
   8  10  -4     2521.36     2522.96    180.20 o
  10  10  -4     5026.70     4829.71    215.41 o
  12  10  -4     4219.09     4642.45    483.68 o
  -7  11  -4     1112.35     1338.01    263.93 o
  -5  11  -4     1930.47     2007.01    314.42 o
  -3  11  -4     3823.08     3739.68    268.26 o
  -1  11  -4     4199.96     4197.40    218.99 o
   1  11  -4     3221.92     3500.53    297.66 o
   3  11  -4      966.89     1100.87    120.30 o
   5  11  -4      996.97      974.52    118.22 o
   7  11  -4     2030.69     2219.14    415.40 o
   9  11  -4     2967.25     3022.53    265.32 o
  11  11  -4     3326.84     3471.71    294.15 o
  -4  12  -4     2678.72     2698.33    251.76 o
  -2  12  -4     1621.20     1397.77    180.70 o
   0  12  -4     1056.11     1113.98    214.01 o
   2  12  -4     1340.56     1257.47    164.71 o
   4  12  -4     2177.62     1977.23    206.84 o
   6  12  -4     2310.82     2630.82    246.45 o
   8  12  -4     1700.41     1639.21    299.50 o
 -19   1  -3       79.79      133.02     76.17 o
 -17   1  -3      467.35      346.40     79.05 o
 -15   1  -3      642.58      540.81     79.30 o
 -13   1  -3      850.56      843.35    116.91 o
 -11   1  -3      288.00      286.82     50.77 o
  -9   1  -3      183.57      187.99     62.61 o
  -7   1  -3     6812.76     7837.13    309.40 o
  -5   1  -3     1554.67     1944.56     77.64 o
  -3   1  -3     5197.10     5769.22    166.63 o
  -1   1  -3     4673.30     4728.92    140.25 o
   1   1  -3     4798.48     5083.15    288.20 o
   3   1  -3     3194.22     3025.95     93.42 o
   5   1  -3     3416.58     3520.08    131.56 o
   7   1  -3    13087.60    15327.89    530.59 o
   9   1  -3      527.58      496.10     52.69 o
  11   1  -3      101.00      111.29     40.29 o
  13   1  -3      613.55      689.65     94.91 o
  15   1  -3       40.21       61.51     42.96 o
  17   1  -3     1001.05      988.93     90.85 o
  19   1  -3      718.42      791.13    119.66 o
  21   1  -3      157.75      212.58    117.46 o
 -18   2  -3     1766.74     1749.68    143.71 o
 -16   2  -3      982.69      957.79    119.75 o
 -14   2  -3     1139.20     1226.98    103.30 o
 -12   2  -3      560.05      401.31     60.84 o
 -10   2  -3       21.36       62.54     38.09 o
  -8   2  -3      743.06      841.94     64.84 o
  -6   2  -3      359.74      393.39     42.33 o
  -4   2  -3     3527.13     4292.81    210.68 o
  -2   2  -3     3352.24     4299.69    305.08 o
   0   2  -3    71619.95    73762.94   1586.80 o
   2   2  -3     1140.55     1136.28     69.47 o
   4   2  -3     8295.38     8313.41    371.27 o
   6   2  -3     6831.74     6586.07    459.01 o
   8   2  -3     2372.96     2688.17    119.72 o
  10   2  -3      873.30      893.77     76.75 o
  12   2  -3     1094.57     1069.67     98.77 o
  14   2  -3      311.14      438.41     70.14 o
  16   2  -3      866.53     1137.80    111.35 o
  18   2  -3      793.96      872.99    110.69 o
  20   2  -3      145.50      259.59    116.54 o
 -17   3  -3      344.43      309.10     81.45 o
 -15   3  -3      269.40      154.27     63.01 o
 -13   3  -3      252.82      294.78     62.77 o
 -11   3  -3      378.91      310.57     56.23 o
  -9   3  -3     1108.73     1087.95     88.14 o
  -7   3  -3       94.61       77.45     31.12 o
  -5   3  -3      618.49      598.56     80.50 o
  -3   3  -3     2040.60     2158.76    129.08 o
  -1   3  -3     2540.06     2665.68    154.17 o
   1   3  -3     6641.26     6598.48    228.49 o
   3   3  -3     5580.44     5558.99    212.96 o
   5   3  -3     1376.67     1441.86     96.42 o
   7   3  -3     6262.13     6858.31    403.38 o
   9   3  -3      551.67      629.38    124.51 o
  11   3  -3      458.65      386.71    100.98 o
  13   3  -3      294.54      222.45     54.21 o
  15   3  -3      152.05      134.71     58.87 o
  17   3  -3      802.63      961.54    112.93 o
  19   3  -3       99.73      244.42     80.60 o
 -18   4  -3      543.31      650.66    120.68 o
 -16   4  -3      407.94      491.26     84.97 o
 -14   4  -3       69.25       -5.43     54.01 o
 -12   4  -3     1580.71     1292.13    170.27 o
 -10   4  -3      989.61     1015.55     84.32 o
  -8   4  -3      962.85     1007.33     93.36 o
  -6   4  -3     2368.51     2179.16    120.64 o
  -4   4  -3     1626.90     1532.96     91.06 o
  -2   4  -3     2012.27     2026.19     96.48 o
   0   4  -3     3837.58     3862.84    149.26 o
   2   4  -3     3387.06     3263.40    113.15 o
   4   4  -3     1932.83     1867.48     90.40 o
   6   4  -3      461.14      462.93     94.67 o
   8   4  -3     5217.67     5146.98    247.77 o
  10   4  -3      697.72      541.63    117.05 o
  12   4  -3      332.52      665.39    238.11 o
  14   4  -3      905.17     1028.38    103.98 o
  16   4  -3      148.11      217.94     67.27 o
  18   4  -3      372.94      403.93    160.65 o
  20   4  -3      701.87      991.26    173.06 o
 -17   5  -3      842.24      768.85    126.22 o
 -15   5  -3      859.97      752.77     98.12 o
 -13   5  -3     1638.66     1691.65    129.54 o
 -11   5  -3      721.59      708.75     81.07 o
  -9   5  -3      548.81      500.92     77.00 o
  -7   5  -3     4461.33     4416.69    191.18 o
  -5   5  -3     5990.22     5702.29    278.62 o
  -3   5  -3      649.44      592.05     59.98 o
  -1   5  -3     6991.02     6395.41    236.35 o
   1   5  -3        2.38       18.28     46.81 o
   3   5  -3     1278.32     1474.92    105.37 o
   5   5  -3     2180.06     2111.21    131.03 o
   7   5  -3     1210.78     1474.49    171.19 o
   9   5  -3     1636.19     2293.98    720.64 o
  11   5  -3      196.99      349.41    179.59 o
  13   5  -3      602.15     1049.89    292.63 o
  15   5  -3      257.19      494.16    169.26 o
  17   5  -3      760.55      762.72    105.18 o
  19   5  -3      714.09      689.87    118.63 o
 -16   6  -3     1135.35     1118.15    165.42 o
 -14   6  -3      383.86      378.74     81.65 o
 -12   6  -3      822.09      650.41     85.88 o
 -10   6  -3      968.27      883.00    105.74 o
  -8   6  -3     2180.20     2048.63    180.51 o
  -6   6  -3     2997.38     3319.17    463.02 o
  -4   6  -3     2232.80     1868.18    109.53 o
  -2   6  -3     1809.78     1620.95    130.79 o
   0   6  -3     2894.30     3148.32    187.59 o
   2   6  -3      155.93      184.95     52.72 o
   4   6  -3      720.63      709.18     85.09 o
   6   6  -3       70.35      134.58     61.86 o
   8   6  -3     1271.11     1108.88     94.82 o
  10   6  -3     1582.27     1783.30    128.55 o
  12   6  -3      416.27      641.28    229.13 o
  14   6  -3      109.23      231.80    126.23 o
  16   6  -3      122.32      443.43    121.29 o
  18   6  -3      689.96      933.35    234.06 o
 -15   7  -3      273.03      250.46    114.63 o
 -13   7  -3       36.82      -41.75     66.35 o
 -11   7  -3       77.92      108.09     85.08 o
  -9   7  -3      107.31      216.06     82.82 o
  -7   7  -3      300.06      362.62    114.75 o
  -5   7  -3       31.55       47.85     53.09 o
  -3   7  -3      168.73      188.69     45.54 o
  -1   7  -3       87.82       50.00     38.51 o
   1   7  -3     2600.52     2552.22    176.03 o
   5   7  -3      765.62     1088.72     84.64 o
   7   7  -3      448.62      514.52     71.06 o
   9   7  -3      466.13      520.97     73.75 o
  11   7  -3      843.07      816.24    104.21 o
  13   7  -3      950.21     1548.52    291.15 o
  15   7  -3      533.47     1015.56    190.49 o
  17   7  -3      362.34      424.46    123.33 o
 -14   8  -3      280.85      248.44    125.65 o
 -12   8  -3      143.23      416.55    170.98 o
 -10   8  -3     2171.34     2098.70    251.31 o
  -8   8  -3     2481.69     2655.11    226.66 o
  -6   8  -3     1602.81     1488.64    220.32 o
  -4   8  -3      596.12      591.02     92.59 o
  -2   8  -3     1230.83     1242.70    108.19 o
   0   8  -3     2798.31     3009.03    155.13 o
   4   8  -3     5004.06     5014.41    249.32 o
   6   8  -3     2640.76     3075.06    141.07 o
   8   8  -3      663.67      839.14    151.27 o
  10   8  -3      264.48      285.03     66.07 o
  12   8  -3     1523.53     1707.56    146.51 o
  14   8  -3     1067.52     1109.18    135.94 o
  16   8  -3     1627.99     1831.23    206.51 o
 -13   9  -3      604.25      453.27    204.26 o
 -11   9  -3      431.52      518.68    188.19 o
  -9   9  -3     2217.04     2212.78    245.57 o
  -7   9  -3     2746.45     3660.14    621.96 o
  -5   9  -3     1139.58     1194.17    201.68 o
  -3   9  -3       34.14      189.12     91.10 o
  -1   9  -3      362.08      492.78    110.16 o
   1   9  -3      706.01      780.42     89.82 o
   3   9  -3      473.35      762.98    107.59 o
   5   9  -3     1220.97     1398.41    118.95 o
   7   9  -3      211.25      386.22     99.83 o
   9   9  -3      756.42      922.84     95.24 o
  11   9  -3     1651.27     1745.28    153.86 o
  13   9  -3      607.26      582.45    125.64 o
  15   9  -3     1761.59     1713.27    206.08 o
 -10  10  -3      282.60      268.52    172.13 o
  -8  10  -3      724.07      922.61    220.32 o
  -6  10  -3      746.11      508.35    165.24 o
  -4  10  -3     1387.82     1462.97    230.08 o
  -2  10  -3      834.34      848.32    101.29 o
   0  10  -3     1163.98     1042.45    111.97 o
   2  10  -3     2223.80     2029.59    155.05 o
   4  10  -3     1358.10     1304.35    129.74 o
   6  10  -3     2891.37     3156.46    370.09 o
   8  10  -3      792.85      865.11    122.55 o
  10  10  -3      386.18      676.86    134.26 o
  12  10  -3     1653.26     1825.65    199.47 o
  -9  11  -3      413.61      522.12    208.85 o
  -7  11  -3      499.58      581.79    204.26 o
  -5  11  -3     1413.77     1440.59    174.32 o
  -3  11  -3     2534.41     2763.47    749.33 o
  -1  11  -3      928.56     1170.72    151.94 o
   1  11  -3      673.83      653.78    124.51 o
   3  11  -3       93.00      129.89     77.99 o
   5  11  -3      601.77      604.66    122.82 o
   7  11  -3     1483.49     1261.31    165.18 o
   9  11  -3     2077.56     2019.90    213.66 o
  11  11  -3     1285.81     1095.26    177.87 o
  -6  12  -3      724.27     1092.44    254.75 o
  -4  12  -3     1317.03     1354.31    176.67 o
  -2  12  -3      168.24      -40.71    197.95 o
   0  12  -3      735.46      648.37    125.06 o
   2  12  -3       53.55       34.47     76.76 o
   4  12  -3      124.55        6.24     85.60 o
   6  12  -3     1109.51     1093.98    162.71 o
   8  12  -3      734.39      769.61    144.10 o
 -18   0  -2     2566.82     2283.18    302.37 o
 -16   0  -2     2530.24     2376.89    371.22 o
 -14   0  -2     5927.15     6554.10    338.51 o
 -12   0  -2    12997.60    14452.67   1219.24 o
 -10   0  -2    20712.08    26775.11   1365.55 o
  -8   0  -2    32091.81    35401.83   1986.93 o
  -6   0  -2     2905.09     3110.27    161.79 o
  -4   0  -2     1095.82     1247.83     76.65 o
  -2   0  -2     5433.26     6695.39    374.09 o
   4   0  -2    44496.62    56854.96   6352.10 o
   6   0  -2    56366.00    75813.42   2994.06 o
   8   0  -2     2371.80     2448.19    141.55 o
  10   0  -2    14739.50    18120.38    739.26 o
  12   0  -2    14827.92    16953.66    710.89 o
  14   0  -2    12020.58    14226.75    605.57 o
  16   0  -2     8596.80     9460.17    447.42 o
  18   0  -2     1406.43     1546.30    167.46 o
  20   0  -2     1211.41     1372.44    255.90 o
 -19   1  -2     2236.51     1999.17    155.89 o
 -17   1  -2     2152.33     2080.59    146.21 o
 -15   1  -2     2464.48     2603.90    148.49 o
 -13   1  -2     8773.19    10440.30    430.31 o
 -11   1  -2    17954.57    19754.47   1138.05 o
  -9   1  -2    16334.63    17983.38    525.38 o
  -7   1  -2     9429.95    10409.66    312.05 o
  -5   1  -2     1568.34     1443.33    100.47 o
  -3   1  -2     4958.64     6236.85    167.24 o
  -1   1  -2     3307.63     4093.34    238.51 o
   1   1  -2    41274.96    43391.47   1730.91 o
   3   1  -2     8156.72     8671.94    270.39 o
   5   1  -2    12303.67    12839.92    503.48 o
   7   1  -2    20421.49    25836.44    839.90 o
   9   1  -2     9098.41    10246.95    371.67 o
  11   1  -2     9127.58    11120.29    398.00 o
  13   1  -2     7281.31     8487.88    324.79 o
  15   1  -2     6814.18     7659.50    264.57 o
  17   1  -2     4195.54     4413.04    185.69 o
  19   1  -2     2770.82     2816.25    200.64 o
  21   1  -2     1189.26     1351.61    191.89 o
 -18   2  -2     3664.97     3617.77    193.23 o
 -16   2  -2     6446.63     6379.52    245.49 o
 -14   2  -2     5610.64     5725.66    216.95 o
 -12   2  -2     6427.62     6877.53    290.22 o
 -10   2  -2    14994.56    16691.10    524.39 o
  -8   2  -2    13189.56    14453.14    521.10 o
  -6   2  -2    16636.03    18523.64    774.32 o
  -4   2  -2    12032.44    13304.37    586.39 o
  -2   2  -2    43248.87    47747.44   1468.79 o
   0   2  -2    22673.57    24945.68   1075.23 o
   2   2  -2    11545.62    12713.85    896.73 o
   4   2  -2    25861.44    26859.84   1786.97 o
   6   2  -2    30168.61    33210.69   1477.66 o
   8   2  -2    12745.54    13867.86    521.73 o
  10   2  -2    23250.22    26864.17   1226.49 o
  12   2  -2    11690.06    13435.23    476.32 o
  14   2  -2     8953.77    10020.25    647.00 o
  16   2  -2     3101.99     3154.40    181.33 o
  18   2  -2     3098.83     3292.16    166.25 o
  20   2  -2     4627.17     4793.14    250.80 o
 -19   3  -2     1929.29     2049.13    194.28 o
 -17   3  -2     4980.00     4889.92    216.95 o
 -15   3  -2     8645.93     8854.75    306.49 o
 -13   3  -2     5614.68     5713.35    215.98 o
 -11   3  -2     4162.18     4610.00    185.55 o
  -9   3  -2     1633.34     1601.89     97.65 o
  -7   3  -2     9875.70     9980.24    482.31 o
  -5   3  -2    19917.55    20196.81    775.82 o
  -3   3  -2    24925.83    25152.54    779.70 o
  -1   3  -2    39837.75    40161.98   1541.45 o
   1   3  -2    31465.55    29058.80    813.07 o
   3   3  -2    17452.30    17164.16    821.05 o
   5   3  -2    18119.32    18785.49   1000.62 o
   7   3  -2    27756.23    28079.87   1491.13 o
   9   3  -2    26193.79    28321.85   1271.74 o
  11   3  -2    13810.01    14666.05    536.52 o
  13   3  -2     1137.74     1207.12    130.62 o
  15   3  -2     2069.29     2225.88    155.92 o
  17   3  -2     5781.76     5650.40    263.89 o
  19   3  -2     6332.18     6461.02    296.17 o
 -18   4  -2     3846.15     3947.60    320.21 o
 -16   4  -2     7188.49     6724.41    268.41 o
 -14   4  -2     4503.82     4623.20    197.10 o
 -12   4  -2     4094.80     4037.88    166.77 o
 -10   4  -2     2988.72     3011.91    134.67 o
  -8   4  -2     6924.06     7431.45    273.04 o
  -6   4  -2    18675.39    18052.66    580.04 o
  -4   4  -2    28366.82    27570.26   1081.21 o
  -2   4  -2    44163.14    43288.41   1335.66 o
   0   4  -2     7001.95     6289.95    226.01 o
   2   4  -2     3288.76     2776.41    103.92 o
   4   4  -2     7112.98     6416.61    232.79 o
   6   4  -2    23556.62    23465.31   1177.02 o
   8   4  -2    15281.11    15395.87    492.82 o
  10   4  -2    18525.29    18948.76    736.44 o
  12   4  -2     7402.30     7731.80    401.61 o
  14   4  -2     3479.59     3919.61    193.35 o
  16   4  -2     2368.47     2666.86    171.96 o
  18   4  -2     6335.81     6976.81    303.09 o
  20   4  -2     3533.86     3505.98    323.03 o
 -17   5  -2     5641.29     5366.22    271.73 o
 -15   5  -2     3576.05     3369.71    190.64 o
 -13   5  -2     1428.95     1265.69    108.19 o
 -11   5  -2     7538.70     7171.70    250.15 o
  -9   5  -2     3432.21     3443.14    165.63 o
  -7   5  -2    10797.64    10535.78    381.36 o
  -5   5  -2    20980.06    20521.59    828.84 o
  -3   5  -2    20050.62    18561.49    602.35 o
  -1   5  -2     6838.24     6096.62    221.63 o
   1   5  -2    15658.44    14357.70    476.85 o
   3   5  -2    18020.56    16590.38    479.40 o
   5   5  -2    12349.62    11869.68    409.07 o
   7   5  -2     3728.72     3644.60    160.23 o
   9   5  -2    10272.23    10260.53    363.34 o
  11   5  -2     4269.06     4842.92    254.88 o
  13   5  -2     5837.00     5668.22    252.64 o
  15   5  -2     3451.25     3433.61    192.10 o
  17   5  -2     2719.31     3205.38    198.27 o
  19   5  -2     1860.82     1889.45    206.91 o
 -16   6  -2     1935.68     1780.90    214.50 o
 -14   6  -2     2576.87     2620.32    166.68 o
 -12   6  -2     7260.37     7252.48    264.29 o
 -10   6  -2     2892.69     2782.29    212.52 o
  -8   6  -2     5325.69     5162.44    481.39 o
  -6   6  -2     6585.51     6050.39    304.55 o
  -4   6  -2     5305.79     4598.14    188.53 o
  -2   6  -2     7188.26     6709.28    247.10 o
   0   6  -2    13358.89    12771.52    432.94 o
   2   6  -2    15029.73    13198.19    455.31 o
   4   6  -2    11635.94    10172.91    321.01 o
   6   6  -2     5361.97     4960.65    255.85 o
   8   6  -2     1499.01     2046.84    296.63 o
  10   6  -2     2623.22     2939.83    151.15 o
  12   6  -2     3669.75     3476.31    181.28 o
  14   6  -2     5709.00     5974.25    269.03 o
  16   6  -2     4883.15     4847.38    249.53 o
  18   6  -2     4071.75     4117.11    297.41 o
 -15   7  -2      557.82      601.75    141.88 o
 -13   7  -2     1585.61     1501.56    146.72 o
 -11   7  -2     7828.24     7791.75    406.28 o
  -9   7  -2     6798.30     6415.25    340.18 o
  -7   7  -2     7061.94     6872.47    351.98 o
  -5   7  -2     6073.04     5975.28    238.92 o
  -3   7  -2     3569.52     3361.20    156.71 o
  -1   7  -2     1676.12     1551.92    107.99 o
   1   7  -2    15243.48    13451.41    474.44 o
   3   7  -2    15498.36    13738.77    479.20 o
   5   7  -2     7484.36     6922.99    233.90 o
   7   7  -2     1991.07     2095.58    165.75 o
   9   7  -2     1980.03     2045.10    139.87 o
  11   7  -2     4201.96     4086.39    255.34 o
  13   7  -2     9401.69     9377.92    371.96 o
  15   7  -2     7055.03     6410.08    301.01 o
  17   7  -2     2691.36     2978.10    265.88 o
 -14   8  -2     2149.29     1737.79    203.48 o
 -12   8  -2     3175.70     3242.89    416.55 o
 -10   8  -2     4759.78     4713.86    297.83 o
  -8   8  -2     4604.47     4382.02    267.47 o
  -6   8  -2     3089.13     2968.79    161.16 o
  -4   8  -2     5895.42     5451.62    231.34 o
  -2   8  -2     4583.42     4638.11    200.48 o
   0   8  -2     5194.27     5217.82    224.39 o
   2   8  -2     9360.44     8524.32    328.03 o
   4   8  -2     5568.26     5541.73    241.07 o
   6   8  -2     5009.48     5757.49    206.79 o
   8   8  -2     3077.81     2846.78    160.88 o
  10   8  -2     1941.92     2055.55    154.86 o
  12   8  -2     3316.03     3080.30    348.45 o
  14   8  -2     3521.32     3582.10    252.35 o
  16   8  -2     5134.59     5605.56    647.20 o
 -13   9  -2     2642.85     2789.62    411.96 o
 -11   9  -2     1765.07     1769.48    313.27 o
  -9   9  -2     2065.54     2390.29    327.04 o
  -7   9  -2     6629.19     6381.81    353.93 o
  -5   9  -2     5378.35     5241.42    260.36 o
  -3   9  -2     3848.41     3661.55    181.96 o
  -1   9  -2     4669.09     4478.91    208.63 o
   1   9  -2     3317.01     3130.08    172.92 o
   3   9  -2     4954.79     5157.92    230.22 o
   5   9  -2     8176.91     7589.91    305.05 o
   7   9  -2     4176.87     4432.55    467.30 o
   9   9  -2     2991.50     3190.59    178.83 o
  11   9  -2     3736.73     3433.18    296.63 o
  13   9  -2     2916.41     3207.46    267.52 o
  15   9  -2     2150.25     2380.05    259.34 o
 -12  10  -2      992.13      907.69    257.04 o
 -10  10  -2      923.78     1351.78    277.70 o
  -8  10  -2     4022.10     4154.03    399.34 o
  -6  10  -2     3722.09     4148.11    258.21 o
  -4  10  -2     7869.09     7452.90    313.87 o
  -2  10  -2     5301.84     5037.14    233.70 o
   0  10  -2     2358.48     2601.68    173.09 o
   2  10  -2      522.08      607.19    106.60 o
   4  10  -2     3956.23     3749.59    228.97 o
   6  10  -2     5698.75     5487.11    255.57 o
   8  10  -2     7829.09     7178.82    390.98 o
  10  10  -2     4586.72     4993.99    399.34 o
  12  10  -2     1309.73     1530.14    197.37 o
  -9  11  -2     1918.32     2422.42    364.91 o
  -7  11  -2     3313.36     3799.44    445.24 o
  -5  11  -2     4053.17     4260.73    282.15 o
  -3  11  -2     5228.81     5408.11    311.95 o
  -1  11  -2     2045.93     1917.45    192.96 o
   1  11  -2     1135.03     1272.89    156.18 o
   3  11  -2     1072.62     1150.63    151.78 o
   5  11  -2     3562.06     3521.66    243.55 o
   7  11  -2     3621.56     3895.33    265.08 o
   9  11  -2     3686.91     3845.51    267.84 o
  11  11  -2     1282.74     1380.76    309.26 o
  -6  12  -2     2616.18     3143.88    326.47 o
  -4  12  -2     1084.11     1028.66    153.30 o
  -2  12  -2      918.19      849.45    143.18 o
   0  12  -2     2431.40     2216.13    220.98 o
   2  12  -2     2209.62     2259.80    223.77 o
   4  12  -2     1908.11     2460.73    227.92 o
   6  12  -2     1637.28     1680.53    429.75 o
   8  12  -2     1494.89     1543.42    282.29 o
 -19   1  -1      281.30       91.24     94.80 o
 -17   1  -1       45.57      -12.63     55.82 o
 -15   1  -1     1948.68     1777.82    122.56 o
 -13   1  -1     1108.46     1310.21     96.66 o
 -11   1  -1     1473.87     1480.70     93.04 o
  -9   1  -1     3881.54     4690.84    158.52 o
  -7   1  -1      601.47      739.16     52.55 o
  -5   1  -1     1400.11     1740.25     83.16 o
  -3   1  -1     3881.17     4556.37    150.93 o
  -1   1  -1    13451.95    16305.37    481.65 o
   1   1  -1    10235.90    11581.86    355.44 o
   3   1  -1     6708.26     8330.82    270.90 o
   5   1  -1      947.79     1074.19     60.42 o
   7   1  -1     2843.65     3787.91    147.09 o
   9   1  -1     5175.42     6266.52    235.80 o
  11   1  -1     3304.16     3915.23    172.53 o
  13   1  -1      813.40      935.17     89.56 o
  15   1  -1      134.05      182.78     59.20 o
  17   1  -1      435.37      364.91     67.43 o
  19   1  -1      269.72      378.38     77.86 o
 -20   2  -1      881.50      720.18    279.42 o
 -18   2  -1      317.75      356.21     83.29 o
 -16   2  -1      589.25      641.90     86.40 o
 -14   2  -1     1206.20     1270.66    100.31 o
 -12   2  -1     1280.94     1293.49     94.14 o
 -10   2  -1     1804.74     1894.14    112.63 o
  -8   2  -1     2123.21     2267.86     99.88 o
  -6   2  -1     3170.73     3881.89    194.45 o
  -4   2  -1     1623.18     1559.82     76.78 o
  -2   2  -1     6494.66     6545.92    183.93 o
   0   2  -1     7188.65     7366.85    234.57 o
   2   2  -1     5114.42     5655.86    254.99 o
   4   2  -1     1587.45     1677.53     74.61 o
   6   2  -1     3239.64     3793.45    143.31 o
   8   2  -1     4155.91     4429.43    253.97 o
  10   2  -1     3656.51     4049.29    176.66 o
  12   2  -1     1645.16     1796.76    144.22 o
  14   2  -1      840.04      926.00     96.96 o
  16   2  -1      814.43      962.50    106.76 o
  18   2  -1       45.72       33.35     54.85 o
  20   2  -1       98.58      117.21    110.31 o
 -19   3  -1      247.97      286.78     96.14 o
 -17   3  -1      174.92      215.66     70.61 o
 -15   3  -1      776.53      891.23     92.35 o
 -13   3  -1      120.12      147.49     50.18 o
 -11   3  -1     2122.73     2103.55    111.35 o
  -9   3  -1     1041.31      986.48     74.18 o
  -7   3  -1     1802.62     1748.64    101.55 o
  -5   3  -1     1487.02     1422.98     81.87 o
  -3   3  -1     2098.00     2171.04    135.49 o
  -1   3  -1     1908.59     1977.24     99.55 o
   1   3  -1     5332.98     5440.39    159.87 o
   3   3  -1     2319.62     2278.67     97.52 o
   5   3  -1     2507.05     2677.85    145.41 o
   7   3  -1      387.23      388.51     49.10 o
   9   3  -1      378.57      409.27     73.93 o
  11   3  -1     1086.36     1130.67     96.78 o
  13   3  -1      643.94      663.62     97.45 o
  15   3  -1      123.90      176.92     90.83 o
  17   3  -1     1342.08     1444.00    136.93 o
  19   3  -1      164.12      313.71     85.64 o
 -18   4  -1       20.73      144.19     97.01 o
 -16   4  -1      503.46      681.20     90.14 o
 -14   4  -1      113.30       64.33     61.45 o
 -12   4  -1      326.13      290.51     77.18 o
 -10   4  -1      643.57      655.59     67.37 o
  -8   4  -1       24.47       28.95     35.91 o
  -6   4  -1      659.57      645.33     64.69 o
  -4   4  -1     3012.92     3075.53    131.84 o
  -2   4  -1    10995.73    10895.82    363.56 o
   0   4  -1    10144.86    10134.41    338.29 o
   2   4  -1     4675.49     4567.55    146.99 o
   4   4  -1      306.66      212.63    105.00 o
   6   4  -1     1939.94     1948.65    122.10 o
   8   4  -1     4148.20     4741.52    277.77 o
  10   4  -1      723.79      981.14    197.99 o
  12   4  -1      133.42      198.11     82.32 o
  14   4  -1     1508.58     1649.35    131.96 o
  16   4  -1     1135.28     1359.12    131.31 o
  18   4  -1      894.13      853.86    119.23 o
 -17   5  -1      421.94      653.52    135.37 o
 -15   5  -1      804.29      705.32     91.99 o
 -13   5  -1     3329.01     3218.41    161.12 o
 -11   5  -1      553.70      707.57     75.70 o
  -9   5  -1     3974.58     4220.19    191.97 o
  -7   5  -1     3511.91     3336.94    337.37 o
  -5   5  -1     1187.12     1330.82    189.53 o
  -3   5  -1     5765.41     5759.96    221.72 o
  -1   5  -1     9274.44     9267.32    322.35 o
   1   5  -1     1831.83     1875.81    290.67 o
   3   5  -1      728.19      579.37     71.78 o
   5   5  -1      476.65      419.05     83.20 o
   7   5  -1     1369.75     1292.11    164.10 o
   9   5  -1     2920.57     3218.23    354.58 o
  11   5  -1     2432.64     2346.68    250.16 o
  13   5  -1       35.11       74.59     91.80 o
  15   5  -1      978.78     1153.85    123.10 o
  17   5  -1     2124.64     2277.09    206.47 o
  19   5  -1     1312.38     1400.16    184.14 o
 -16   6  -1      998.86     1004.16    193.68 o
 -14   6  -1       16.47       54.82     60.67 o
 -12   6  -1      337.15      500.12    112.22 o
 -10   6  -1     1422.07     1419.25    153.15 o
  -8   6  -1     2173.97     2343.29    270.82 o
  -6   6  -1     2466.51     2849.65    320.16 o
  -4   6  -1     2508.17     2418.36    163.24 o
  -2   6  -1     5646.16     5785.37    393.10 o
   0   6  -1     4854.01     4513.40    282.15 o
   2   6  -1     1861.48     1826.29    124.17 o
   4   6  -1      381.19      513.29     73.83 o
   6   6  -1     4178.29     4297.03    518.68 o
   8   6  -1     4537.40     4992.38    613.35 o
  10   6  -1     2103.69     2469.31    693.10 o
  12   6  -1     1057.68      861.79    176.72 o
  14   6  -1     1270.81     1402.09    319.66 o
  16   6  -1      494.30      500.93    115.82 o
  18   6  -1      508.60      388.11    139.42 o
 -15   7  -1      391.59      421.81    124.01 o
 -13   7  -1      248.52      498.02    177.87 o
  -9   7  -1      138.44      215.73    102.13 o
  -7   7  -1      935.37     1046.54    164.10 o
  -5   7  -1      298.01      319.55     76.31 o
  -3   7  -1       99.72       97.23     39.00 o
  -1   7  -1      850.07      764.17     98.09 o
   1   7  -1     2111.04     2761.86    498.60 o
   3   7  -1     1400.51     1847.58    239.39 o
   5   7  -1     1094.14     1479.78    114.62 o
   7   7  -1      339.13      323.60    102.13 o
   9   7  -1      410.58      455.57    126.23 o
  11   7  -1     1885.04     1940.46    258.19 o
  15   7  -1      275.92      314.38    129.67 o
  17   7  -1      587.91      522.45    138.85 o
 -14   8  -1      881.63      887.77    148.95 o
 -12   8  -1      622.14      689.66    207.70 o
 -10   8  -1     2487.00     2796.24    239.49 o
  -8   8  -1      600.46      702.13    118.01 o
  -6   8  -1      970.21      762.83    106.21 o
  -2   8  -1     2576.63     3156.78    158.39 o
   0   8  -1     2212.39     2446.09    138.24 o
   2   8  -1     1379.19     2194.12    224.34 o
   4   8  -1     1389.69     2406.99    159.10 o
   6   8  -1     2175.67     2966.12    269.38 o
   8   8  -1      476.70      541.49     70.04 o
  10   8  -1      674.48      771.98    114.34 o
  12   8  -1     1451.03     1443.20    266.22 o
  14   8  -1     2036.34     2303.12    221.50 o
  16   8  -1      646.24      577.85    133.48 o
 -13   9  -1      654.36      633.43    207.70 o
 -11   9  -1      846.56      830.81    224.91 o
  -9   9  -1     1101.78     1293.26    251.31 o
  -7   9  -1     1156.14     1519.03    310.98 o
  -5   9  -1      392.77      656.88     96.13 o
  -3   9  -1      762.70      977.08     98.03 o
  -1   9  -1     1289.60     1809.52    132.16 o
   1   9  -1      465.00      778.81     88.84 o
   3   9  -1     2039.85     2947.35    165.43 o
   5   9  -1      795.61     1035.15    246.14 o
   7   9  -1       68.17      386.71     86.72 o
   9   9  -1      102.57      181.20    152.62 o
  11   9  -1     2756.66     3012.85    232.82 o
  13   9  -1      357.91      744.70    281.14 o
  15   9  -1     1605.47     1898.92    341.39 o
 -12  10  -1      147.70       -4.59    162.95 o
 -10  10  -1      458.72      629.99    207.70 o
  -8  10  -1       42.46      196.23    135.41 o
  -6  10  -1      887.07     1198.96    147.00 o
  -4  10  -1     1256.41     1091.29    216.88 o
  -2  10  -1      785.55      882.02    125.77 o
   0  10  -1     1635.26     1764.90    142.91 o
   2  10  -1     1505.14     1737.79    188.89 o
   4  10  -1     1239.23     1679.24    254.18 o
   6  10  -1     2612.87     2956.81    299.50 o
   8  10  -1      416.98      489.99    156.06 o
  10  10  -1      624.70     1149.24    428.60 o
  12  10  -1      138.49      175.23    102.70 o
  -9  11  -1      175.97      253.60    168.69 o
  -7  11  -1      494.89      462.45    174.42 o
  -5  11  -1     3565.40     3783.70    449.83 o
  -3  11  -1      653.97      565.89    115.82 o
  -1  11  -1      610.57      599.86    116.45 o
   1  11  -1       84.05       15.69     68.27 o
   3  11  -1      177.66      106.97     81.85 o
   5  11  -1     2054.08     2073.70    523.27 o
   7  11  -1     2335.99     2645.64    520.40 o
   9  11  -1      912.49      930.45    204.26 o
  11  11  -1      923.50     1025.13    307.54 o
  -6  12  -1     1336.11     1233.01    227.78 o
  -4  12  -1      759.39      641.29    128.29 o
  -2  12  -1      879.01      665.82    130.37 o
   0  12  -1      488.46      453.39    113.32 o
   2  12  -1      165.89      130.64     86.85 o
   4  12  -1      859.27      841.86    287.45 o
   6  12  -1      870.53      849.08    177.87 o
 -20   0   0     2899.13     2603.73    333.93 o
 -18   0   0     1379.12     1125.96    161.44 o
 -16   0   0     3125.79     3679.46    312.13 o
 -14   0   0     7541.02    10115.21    445.31 o
 -12   0   0    21050.88    25131.66    987.01 o
 -10   0   0    12205.49    15210.39    810.15 o
  -8   0   0    23503.49    29197.22   1257.68 o
  -6   0   0    15132.84    21351.11    870.39 o
  -4   0   0    58689.02    83049.51   5880.47 o
  -2   0   0    75010.16   107349.67   7109.46 o
   2   0   0    74570.75    99931.87   5699.74 o
   4   0   0    56702.41    74326.09   4368.61 o
   6   0   0    14809.25    18928.36   1155.55 o
   8   0   0    24039.79    28819.99   1627.18 o
  10   0   0    12224.68    14781.22    890.48 o
  12   0   0    21512.60    25816.93   1469.97 o
  14   0   0     7660.64     9522.59    443.57 o
  16   0   0     3129.71     3522.10    226.61 o
  18   0   0     1464.58     1727.39    211.72 o
  20   0   0     3039.48     2903.83    250.61 o
 -19   1   0     1346.15     1345.82    141.60 o
 -17   1   0     1989.01     2129.68    143.63 o
 -15   1   0     4018.01     4867.00    194.62 o
 -13   1   0    11392.71    13738.99    401.69 o
 -11   1   0    10330.59    13212.52    377.97 o
  -9   1   0    15149.45    19022.69    516.67 o
  -7   1   0      671.88      820.61     61.78 o
  -5   1   0    23575.13    29414.94    776.66 o
  -3   1   0    30955.54    39271.45   1287.76 o
  -1   1   0    45382.04    48921.91   2538.58 o
   1   1   0    45763.84    51337.30   2024.65 o
   3   1   0    30916.71    37452.85   1185.37 o
   5   1   0    24109.09    29785.15    929.20 o
   7   1   0      404.76      407.18     46.10 o
   9   1   0    15138.74    18340.09    627.32 o
  11   1   0    10738.46    12570.99    564.99 o
  13   1   0    12002.14    12981.57    470.82 o
  15   1   0     4013.29     4485.70    281.82 o
  17   1   0     2065.63     2287.71    149.90 o
  19   1   0     1488.15     1347.70    119.72 o
 -20   2   0     2947.55     3077.12    329.91 o
 -18   2   0     3552.14     3985.72    226.66 o
 -16   2   0     4033.59     4384.26    185.60 o
 -14   2   0     2765.36     3390.94    213.00 o
 -12   2   0     7219.11     8130.67    282.57 o
 -10   2   0    10340.36    12493.96    557.25 o
  -8   2   0    21043.13    23510.04    893.41 o
  -6   2   0    13941.19    15745.94    823.40 o
  -4   2   0    13660.61    14804.86    522.72 o
  -2   2   0    24136.34    25277.98    809.97 o
   0   2   0    93441.66   101793.40   3121.50 o
   2   2   0    23567.76    26585.25    811.69 o
   4   2   0    13301.98    15003.61    480.55 o
   6   2   0    14065.86    15269.77    523.84 o
   8   2   0    20941.48    22835.32    747.44 o
  10   2   0    10101.77    11497.66    414.72 o
  12   2   0     7185.53     7852.01    382.61 o
  14   2   0     2809.32     3148.39    169.80 o
  16   2   0     3996.54     3844.19    204.95 o
  18   2   0     3646.20     3747.83    179.99 o
  20   2   0     2900.07     3036.81    268.49 o
 -19   3   0     3468.38     3525.13    272.35 o
 -17   3   0     5509.30     5616.42    344.01 o
 -15   3   0     2232.27     2409.64    177.06 o
 -13   3   0     1472.08     1599.62    110.11 o
 -11   3   0     3610.36     3950.02    205.38 o
  -9   3   0     7340.54     8003.12    253.25 o
  -7   3   0    17648.90    18089.89    676.54 o
  -5   3   0    28946.70    28896.97   1741.33 o
  -3   3   0    22570.38    22429.16    708.97 o
  -1   3   0    16038.23    15015.72    525.63 o
   1   3   0    16448.88    15903.51    431.34 o
   3   3   0    22375.46    22376.73    710.76 o
   5   3   0    28802.34    29096.82   1350.00 o
   7   3   0    17443.20    18388.18    710.06 o
   9   3   0     7172.45     7272.88    281.40 o
  11   3   0     3908.10     4067.80    279.98 o
  13   3   0     1580.42     1811.48    134.39 o
  15   3   0     2169.23     2524.58    166.83 o
  17   3   0     5582.76     6062.03    316.53 o
  19   3   0     3342.07     3514.80    280.84 o
 -18   4   0     4111.78     4196.46    242.18 o
 -16   4   0     4697.84     4976.24    210.56 o
 -14   4   0     2104.29     2223.00    138.66 o
 -12   4   0     2854.40     3148.08    144.17 o
 -10   4   0     7631.17     7870.06    249.97 o
  -8   4   0    15652.67    15401.96    526.33 o
  -6   4   0    23752.50    21757.22    908.75 o
  -4   4   0    18958.96    18228.02    598.55 o
  -2   4   0     7834.58     7628.51    279.34 o
   0   4   0      109.38      209.84     34.39 o
   2   4   0     8755.78     8713.55    246.30 o
   4   4   0    19093.02    18880.33    601.82 o
   6   4   0    24173.47    23032.67   1048.27 o
   8   4   0    16024.95    16238.18    533.53 o
  10   4   0     7406.02     7675.03    452.87 o
  12   4   0     2867.82     3105.18    161.43 o
  14   4   0     1995.24     2432.56    209.12 o
  16   4   0     4838.28     5149.07    248.54 o
  18   4   0     4017.77     3899.83    267.68 o
 -19   5   0     1503.74     1623.91    229.10 o
 -17   5   0     3939.95     4344.42    330.50 o
 -15   5   0     1571.67     1692.86    129.72 o
 -13   5   0     6622.81     6986.23    247.40 o
 -11   5   0     8303.99     8203.88    323.67 o
  -9   5   0    10440.63    10610.12    484.60 o
  -7   5   0    12615.82    12007.94    531.00 o
  -5   5   0    14681.50    13289.37    452.69 o
  -3   5   0    21531.07    18991.64    624.70 o
  -1   5   0     9918.72     8650.80    296.68 o
   1   5   0     9106.88     8423.69    297.10 o
   3   5   0    21779.82    19409.83    544.59 o
   5   5   0    14633.43    13648.61    456.36 o
   7   5   0    12966.79    12502.37    426.49 o
   9   5   0    10312.18    10734.93    385.60 o
  11   5   0     8327.34     8367.32    321.99 o
  13   5   0     6288.37     6721.00    286.88 o
  15   5   0     1459.42     1228.31    128.80 o
  17   5   0     4033.69     4256.67    282.76 o
 -18   6   0     1521.88     1646.79    331.63 o
 -16   6   0     3049.16     3136.01    649.50 o
 -14   6   0     6206.15     5990.67    333.61 o
 -12   6   0    10517.27    10460.65    813.02 o
 -10   6   0     5142.87     5100.55    275.43 o
  -8   6   0    10875.09    10431.00    492.67 o
  -6   6   0    11801.28    10588.66    376.58 o
  -4   6   0    10902.12     9594.96    348.36 o
  -2   6   0    16146.39    14420.52    497.68 o
   0   6   0    12612.13    11326.15    389.25 o
   2   6   0    16756.10    15305.42    500.29 o
   4   6   0    10995.40    10246.10    305.99 o
   6   6   0    11616.05    10830.89    442.63 o
   8   6   0    11680.91    11444.68    398.95 o
  10   6   0     5237.41     4619.19    211.93 o
  12   6   0    10657.40    10017.72    388.43 o
  14   6   0     6266.62     6204.74    279.06 o
  16   6   0     3025.08     2960.78    260.49 o
  18   6   0     1490.07     1737.53    206.68 o
 -17   7   0      709.01      555.63    141.67 o
 -15   7   0     3022.66     2945.86    379.26 o
 -13   7   0     6482.49     6056.62    518.68 o
 -11   7   0    11689.72    10776.56    550.81 o
  -9   7   0     7151.41     6745.54    445.24 o
  -7   7   0     6169.40     5793.68    320.95 o
  -5   7   0     4893.17     4485.39    194.89 o
  -3   7   0     6560.30     5795.61    251.66 o
  -1   7   0    13360.62    12293.86    472.14 o
   1   7   0    13022.67    11827.34    418.18 o
   3   7   0     6634.05     6044.27    234.68 o
   5   7   0     4947.65     4629.31    171.19 o
   7   7   0     6717.25     6920.23    262.97 o
   9   7   0     7355.19     7312.83    288.17 o
  11   7   0    11563.37    10974.89    415.58 o
  13   7   0     6341.45     6085.11    340.24 o
  15   7   0     2975.61     3252.02    271.31 o
  17   7   0      726.01      527.76    141.15 o
 -16   8   0     2150.04     2044.84    322.45 o
 -14   8   0     5049.09     5058.91    316.22 o
 -12   8   0     3737.90     3635.35    425.73 o
 -10   8   0     3821.25     3918.78    378.68 o
  -8   8   0     1736.34     1904.98    182.56 o
  -6   8   0     7350.39     7144.03    287.61 o
  -4   8   0     6713.27     5987.05    244.77 o
  -2   8   0     6968.85     6805.43    267.46 o
   0   8   0     5009.70     5047.52    212.99 o
   2   8   0     7017.87     6648.47    266.02 o
   4   8   0     6798.69     5955.30    245.34 o
   6   8   0     7196.15     7059.79    285.04 o
   8   8   0     1644.01     1708.75    117.58 o
  10   8   0     3763.23     3762.38    195.85 o
  12   8   0     3721.20     3625.25    553.11 o
  14   8   0     5078.31     5315.16    320.10 o
  16   8   0     2150.66     1929.79    275.98 o
 -13   9   0     1355.90     1416.04    285.73 o
 -11   9   0     1683.44     2386.84    340.81 o
  -9   9   0     3639.21     3281.91    386.71 o
  -7   9   0     4628.22     4347.97    345.98 o
  -5   9   0     3716.13     3706.94    186.91 o
  -3   9   0     4779.27     4725.07    215.54 o
  -1   9   0     4479.46     4467.32    202.35 o
   1   9   0     4414.18     4259.89    200.05 o
   3   9   0     4869.61     4798.01    242.83 o
   5   9   0     3749.47     3595.30    184.76 o
   7   9   0     4758.29     4351.83    259.24 o
   9   9   0     3675.86     3333.25    227.18 o
  11   9   0     1645.32     1802.07    189.87 o
  13   9   0     1469.47     1296.62    200.24 o
 -12  10   0      757.44     1075.23    268.52 o
 -10  10   0      867.60      946.70    240.98 o
  -8  10   0     4363.73     3908.46    392.45 o
  -6  10   0     6146.49     5836.74    476.80 o
  -4  10   0     7035.12     6648.03    380.98 o
  -2  10   0     1842.50     1724.04    168.60 o
   0  10   0      704.10      743.27    115.18 o
   2  10   0     1885.91     1854.10    175.40 o
   4  10   0     7230.47     6278.49    450.98 o
   6  10   0     6141.05     6190.95    652.37 o
   8  10   0     4171.37     3925.91    259.37 o
  10  10   0      770.71      861.09    136.34 o
  12  10   0      824.89      775.11    148.08 o
  -9  11   0     4175.27     4313.53    428.03 o
  -7  11   0     3747.28     4004.23    264.51 o
  -5  11   0     4781.03     5444.63    310.53 o
  -3  11   0     2929.78     2893.83    224.05 o
  -1  11   0     1868.90     1704.04    185.39 o
   1  11   0     1879.53     1801.33    182.57 o
   3  11   0     2903.54     2981.50    225.60 o
   5  11   0     4738.12     4666.27    503.76 o
   7  11   0     3686.77     3807.63    437.21 o
   9  11   0     3955.42     3660.10    265.40 o
  -6  12   0     1285.06     1252.20    174.80 o
  -4  12   0     1627.70     1663.05    192.00 o
  -2  12   0     1876.00     1890.04    204.61 o
   0  12   0     2836.04     3164.09    261.82 o
   2  12   0     1902.28     1876.70    200.61 o
   4  12   0     1540.11     1608.52    186.56 o
   6  12   0     1330.24     1476.95    234.67 o
 -19   1   1      270.54      263.67     98.59 o
 -17   1   1      425.57      442.67     76.60 o
 -15   1   1      142.61      203.05    108.82 o
 -13   1   1      778.12      943.58     82.03 o
 -11   1   1     3243.23     4096.96    170.10 o
  -9   1   1     5206.23     6481.62    199.70 o
  -7   1   1     2833.92     3744.67    124.13 o
  -5   1   1      979.21     1222.05     53.12 o
  -3   1   1     6667.52     8411.27    266.45 o
  -1   1   1    10268.70    11169.78    747.09 o
   1   1   1    13348.92    15946.45    977.69 o
   3   1   1     3926.84     4157.15    238.36 o
   5   1   1     1414.93     1777.87     82.14 o
   7   1   1      593.03      713.59     60.26 o
   9   1   1     3900.31     4342.18    182.58 o
  11   1   1     1473.49     1516.40    109.74 o
  13   1   1     1096.10     1397.35    113.03 o
  15   1   1     1948.05     1909.53    143.02 o
  17   1   1       48.34       68.81     54.85 o
  19   1   1      292.14      223.26     81.47 o
 -20   2   1       97.90      118.00    100.05 o
 -18   2   1       46.65      -19.56     65.40 o
 -16   2   1      813.50      908.86     93.45 o
 -14   2   1      793.82      799.30     80.51 o
 -12   2   1     1598.30     1796.38    107.16 o
 -10   2   1     3599.41     4345.11    197.92 o
  -8   2   1     4128.36     4456.85    168.81 o
  -6   2   1     3274.55     3482.89    140.42 o
  -4   2   1     1585.06     1512.40     72.80 o
  -2   2   1     5087.89     5537.72    367.62 o
   0   2   1     7004.87     7108.02    451.36 o
   2   2   1     6415.38     6100.22    379.83 o
   4   2   1     1642.27     1629.16     87.44 o
   6   2   1     3199.73     3896.53    152.32 o
   8   2   1     2106.49     2101.34    110.39 o
  10   2   1     1768.30     1874.74    118.39 o
  12   2   1     1272.09     1419.69    136.91 o
  14   2   1     1167.24     1220.60    162.37 o
  16   2   1      585.75      794.13    102.14 o
  18   2   1      318.67      375.10    110.32 o
  20   2   1      871.20     1059.16    221.47 o
 -19   3   1      168.43      350.43    116.41 o
 -17   3   1     1336.62     1490.61    139.18 o
 -15   3   1      142.31      140.70     54.00 o
 -13   3   1      599.70      562.64     68.99 o
 -11   3   1     1076.77     1156.12     88.12 o
  -9   3   1      369.96      392.58     48.19 o
  -7   3   1      407.32      361.92     47.84 o
  -5   3   1     2588.15     2341.34    152.62 o
  -3   3   1     2415.24     2373.01    155.24 o
  -1   3   1     5196.80     4982.32    180.74 o
   1   3   1     1968.83     1979.91     84.51 o
   3   3   1     2172.18     2109.17     92.97 o
   5   3   1     1500.24     1489.98     79.90 o
   7   3   1     1745.00     1925.53    108.46 o
   9   3   1     1079.47     1254.00     93.84 o
  11   3   1     2078.31     2067.27    135.91 o
  13   3   1      111.86      181.70     56.22 o
  15   3   1      744.03      756.93    100.25 o
  17   3   1      162.62      191.86     94.27 o
  19   3   1      231.56      353.97    204.83 o
 -18   4   1      903.05      942.72    125.89 o
 -16   4   1     1150.07     1154.04    172.48 o
 -14   4   1     1465.09     1373.63    106.91 o
 -12   4   1      140.80      211.41     48.31 o
 -10   4   1      662.28      770.26     82.03 o
  -8   4   1     4226.65     4181.71    196.33 o
  -6   4   1     2046.10     1807.16    121.96 o
  -4   4   1      308.25      232.22     35.72 o
  -2   4   1     4619.79     4498.78    166.11 o
   0   4   1    10313.67    10147.38    337.86 o
   2   4   1    11134.69    10896.34    316.11 o
   4   4   1     3167.49     3462.75    362.05 o
   6   4   1      634.57      606.80     80.93 o
   8   4   1       34.75      117.19     38.81 o
  10   4   1      660.85      622.14     73.99 o
  12   4   1      351.39      455.77     72.40 o
  14   4   1      126.01      265.61     69.65 o
  16   4   1      479.40      705.35    127.93 o
  18   4   1       22.85      104.54     91.68 o
 -19   5   1     1284.29     1165.89    147.61 o
 -17   5   1     2111.37     2085.93    200.90 o
 -15   5   1      926.20     1085.96    253.53 o
 -13   5   1       28.35      217.51     59.96 o
 -11   5   1     2497.31     3154.56    672.45 o
  -9   5   1     3038.14     2251.44    237.54 o
  -7   5   1     1330.75     1424.07    168.69 o
  -5   5   1      434.88      354.15     49.84 o
  -3   5   1      689.42      631.55     58.66 o
  -1   5   1     1799.77     1813.64    169.72 o
   1   5   1     9506.38     9464.97    322.70 o
   3   5   1     6040.37     6420.28    275.79 o
   5   5   1     1259.35     1250.80    154.92 o
   7   5   1     3466.72     3889.16    321.54 o
   9   5   1     3832.79     4120.37    186.27 o
  11   5   1      523.39      671.31    149.75 o
  13   5   1     3439.30     3639.63    189.06 o
  15   5   1      886.28      995.86    145.24 o
  17   5   1      408.98      469.66    121.19 o
 -18   6   1      527.37      386.62    176.14 o
 -16   6   1      506.79      319.96    125.65 o
 -14   6   1     1280.77     1509.26    161.65 o
 -12   6   1     1052.44     1317.35    203.11 o
 -10   6   1     2222.89     2582.98    433.19 o
  -8   6   1     4606.83     4136.81    338.52 o
  -6   6   1     4156.36     4107.96    479.51 o
  -4   6   1      364.70      170.98     79.18 o
  -2   6   1     1764.61     1304.09    126.23 o
   0   6   1     4985.34     4716.66    225.29 o
   2   6   1     5826.65     6164.30    429.20 o
   4   6   1     2618.38     2700.84    267.99 o
   6   6   1     2463.87     3078.11    418.86 o
   8   6   1     2106.68     2582.66    496.88 o
  10   6   1     1398.85     1312.84    112.01 o
  12   6   1      341.47      266.22    121.64 o
  14   6   1       11.42       36.21     83.20 o
  16   6   1     1026.96      999.13    153.33 o
 -17   7   1      550.03      417.44    177.29 o
 -15   7   1      255.08      305.66    168.11 o
  -9   7   1      425.35      383.27    123.93 o
  -7   7   1      282.11      234.51     64.86 o
  -5   7   1     1100.81     1020.15    157.21 o
  -3   7   1     1342.27     1097.03    165.24 o
   1   7   1      885.27     1077.06     96.13 o
   3   7   1       73.51      254.99    102.70 o
   5   7   1      355.70      371.80    107.87 o
   7   7   1     1015.91      950.15    160.65 o
  13   7   1      288.23      514.16    109.95 o
  15   7   1      420.36      474.44    119.59 o
 -16   8   1      709.38      877.85    258.19 o
 -14   8   1     2066.32     2637.00    377.53 o
 -12   8   1     1454.71     1792.43    288.03 o
 -10   8   1      674.25      796.38    180.16 o
  -8   8   1      475.21      552.35    103.01 o
  -6   8   1     2093.98     3066.72    482.11 o
  -4   8   1     1423.94     1412.40    145.74 o
  -2   8   1     1424.26     2339.80    240.98 o
   0   8   1     2111.64     2714.61    142.36 o
   2   8   1     2472.94     2895.22    152.00 o
   4   8   1      400.39      701.14    141.15 o
   6   8   1      960.67     1201.15    121.24 o
   8   8   1      597.35      763.66    125.88 o
  10   8   1     2415.95     2480.98    215.34 o
  12   8   1      564.10      711.29    125.65 o
  14   8   1      817.40     1014.41    211.14 o
 -15   9   1     1659.65     1876.20    349.99 o
 -13   9   1      353.30      515.24    195.08 o
 -11   9   1     2686.79     2550.94    376.39 o
  -9   9   1       72.77      314.42    142.29 o
  -7   9   1       59.38      296.76     82.99 o
  -5   9   1      812.03     1270.33    137.02 o
  -3   9   1     2193.04     2932.59    162.82 o
  -1   9   1      471.19      856.15     93.67 o
   1   9   1     1217.84     1780.63    132.34 o
   3   9   1      660.40     1155.54    168.77 o
   5   9   1      406.18      707.65    136.56 o
   7   9   1     1242.41     1443.94    239.26 o
   9   9   1     1184.38     1429.65    218.03 o
  11   9   1      805.74      944.05    165.82 o
  13   9   1      642.66      709.23    140.64 o
 -12  10   1      158.95      111.31    165.24 o
 -10  10   1      582.38      861.79    222.62 o
  -8  10   1      419.62      858.85    260.49 o
  -6  10   1     2637.54     3299.23    387.86 o
  -4  10   1     1323.44     1643.94    166.05 o
  -2  10   1     1514.79     1569.56    162.68 o
   0  10   1     1675.26     1570.39    159.81 o
   2  10   1      720.78      945.70    125.80 o
   4  10   1     1193.06     1819.60    653.51 o
   6  10   1      948.33     1727.22    678.76 o
   8  10   1       56.32      480.98    527.86 o
  10  10   1      510.59      442.29    112.66 o
  12  10   1      163.77       90.59     94.47 o
 -11  11   1      963.24     1084.41    269.67 o
  -9  11   1      998.75      820.48    223.77 o
  -7  11   1     2268.18     2688.13    237.20 o
  -5  11   1     2024.80     2126.95    203.37 o
  -3  11   1      200.25      341.68     98.39 o
  -1  11   1       84.18       11.37     70.73 o
   1  11   1      679.90      839.12    128.95 o
   3  11   1      680.58      857.72    131.00 o
   5  11   1     3562.67     3964.55    792.94 o
   7  11   1      496.46     1024.97    664.99 o
   9  11   1      148.06      389.28    271.96 o
  -6  12   1      899.89     1208.90    168.56 o
  -4  12   1      844.78      850.90    142.47 o
  -2  12   1      138.94      127.48     88.38 o
   0  12   1      519.66      541.01    134.83 o
   2  12   1      959.08      904.11    140.84 o
   4  12   1      726.00      441.79    115.27 o
   6  12   1     1345.48     1452.78    204.83 o
 -20   0   2     1205.93     1294.40    235.24 o
 -18   0   2     1565.98     1729.20    182.36 o
 -16   0   2     9127.19     9964.52    449.95 o
 -14   0   2    12534.74    14529.10    599.45 o
 -12   0   2    14512.21    18190.11    794.66 o
 -10   0   2    15086.96    19283.90    729.07 o
  -8   0   2     2866.66     3602.46    155.37 o
  -6   0   2    57829.32    84431.97   2918.74 o
  -4   0   2    45090.68    60491.03   5193.11 o
   2   0   2     6481.25     7376.26    395.89 o
   4   0   2      889.76      734.41     90.65 o
   6   0   2     3647.92     3876.33    239.83 o
   8   0   2    32210.21    36236.42   1985.21 o
  10   0   2    20712.46    25586.27   1498.66 o
  12   0   2    12590.87    13736.97    865.23 o
  14   0   2     5759.19     6917.25    342.58 o
  16   0   2     2225.81     2094.50    194.90 o
  18   0   2     2306.66     2399.47    302.95 o
 -21   1   2     1097.41     1037.15    158.37 o
 -19   1   2     2843.95     3083.12    313.27 o
 -17   1   2     4285.55     4973.38    216.64 o
 -15   1   2     6978.32     8338.70    269.29 o
 -13   1   2     7315.04     8914.07    277.59 o
 -11   1   2     9245.26    11718.35    337.07 o
  -9   1   2     9142.82    11489.53    315.01 o
  -7   1   2    20410.69    27052.96    702.56 o
  -5   1   2    11032.72    12368.93    694.26 o
  -3   1   2     7336.60     7604.62    473.93 o
  -1   1   2    41495.55    43657.39   3985.91 o
   1   1   2     3638.65     4264.06    303.17 o
   3   1   2     4065.80     4917.08    240.99 o
   5   1   2     1680.94     1509.45     91.68 o
   7   1   2    10287.42    11278.98    489.99 o
   9   1   2    15637.84    17216.28    584.62 o
  11   1   2    18178.78    20000.01    671.01 o
  13   1   2     8808.46     9929.16    376.41 o
  15   1   2     2219.58     2185.52    162.09 o
  17   1   2     1947.50     2193.39    146.17 o
  19   1   2     2396.22     2609.69    366.06 o
 -20   2   2     4606.06     4487.40    279.34 o
 -18   2   2     3059.79     3186.34    203.87 o
 -16   2   2     3306.59     3770.57    162.11 o
 -14   2   2     9295.79    10594.57    324.23 o
 -12   2   2    11862.49    14008.05    400.56 o
 -10   2   2    23305.02    30061.61    770.60 o
  -8   2   2    13149.08    15055.67    402.05 o
  -6   2   2    30177.28    32108.61   1285.27 o
  -4   2   2    26157.34    27268.59   1335.88 o
  -2   2   2    11454.89    12252.25    702.65 o
   0   2   2    21610.61    24880.70    943.80 o
   2   2   2    43823.34    48659.47   1495.27 o
   4   2   2    12099.00    13281.60    432.77 o
   6   2   2    16730.44    17039.21    725.00 o
   8   2   2    12823.97    13251.73    467.76 o
  10   2   2    14978.44    16100.71    556.11 o
  12   2   2     6480.53     6471.53    266.40 o
  14   2   2     5562.77     5954.51    408.42 o
  16   2   2     6338.47     6339.41    283.35 o
  18   2   2     3647.95     3795.25    259.11 o
 -19   3   2     6107.84     6080.97    332.53 o
 -17   3   2     5627.66     5825.04    258.88 o
 -15   3   2     2117.50     2117.61    131.60 o
 -13   3   2      979.14     1096.48     87.55 o
 -11   3   2    13951.75    15686.60    436.15 o
  -9   3   2    26679.07    28589.16   1130.43 o
  -7   3   2    27635.89    26153.25    849.72 o
  -5   3   2    18689.76    19004.19    875.54 o
  -3   3   2    17838.12    17546.28    649.30 o
  -1   3   2    31738.15    31052.32   1335.50 o
   1   3   2    40610.69    39949.29   1374.93 o
   3   3   2    24571.51    24870.97   1021.75 o
   5   3   2    19628.75    20616.59    660.07 o
   7   3   2    10074.80    10254.02    353.05 o
   9   3   2     1936.66     2056.15    113.84 o
  11   3   2     4390.06     4652.92    204.99 o
  13   3   2     5753.30     5974.63    253.88 o
  15   3   2     8812.12     9124.22    362.94 o
  17   3   2     4827.10     4906.79    298.13 o
  19   3   2     1897.57     2049.47    314.42 o
 -20   4   2     3635.18     3793.26    268.45 o
 -18   4   2     6135.60     6154.36    289.08 o
 -16   4   2     2241.65     2184.85    165.81 o
 -14   4   2     3514.59     3819.44    163.05 o
 -12   4   2     7346.76     8045.43    330.10 o
 -10   4   2    18619.60    18174.62    612.83 o
  -8   4   2    14717.36    13302.14    608.46 o
  -6   4   2    23231.43    23063.52    742.70 o
  -4   4   2     7270.55     6701.41    243.94 o
  -2   4   2     3674.57     3205.04    120.50 o
   0   4   2     7167.55     6583.07    224.93 o
   2   4   2    44019.47    42303.40   1160.16 o
   4   4   2    28405.30    26823.56    863.99 o
   6   4   2    18358.64    17402.55    584.52 o
   8   4   2     6500.21     6900.50    275.51 o
  10   4   2     3273.89     3362.14    160.54 o
  12   4   2     4135.69     3854.22    191.56 o
  14   4   2     4482.91     4885.00    230.99 o
  16   4   2     7320.88     8003.58    393.91 o
  18   4   2     3922.09     4032.24    278.14 o
 -19   5   2     1885.18     1599.79    181.24 o
 -17   5   2     2749.23     2936.47    203.90 o
 -15   5   2     3523.25     3523.86    199.87 o
 -13   5   2     5882.30     6190.80    251.68 o
 -11   5   2     4496.41     4891.45    269.03 o
  -9   5   2    10096.51     9629.52    449.39 o
  -7   5   2     3794.79     3571.64    196.93 o
  -5   5   2    13046.85    12130.50    405.70 o
  -3   5   2    18350.30    17024.37    548.11 o
  -1   5   2    15628.92    14479.55    474.86 o
   1   5   2     6658.67     5903.31    310.34 o
   3   5   2    19754.78    18308.43    522.47 o
   5   5   2    20357.38    19861.54    660.79 o
   7   5   2    10862.38    11111.05    384.43 o
   9   5   2     3028.30     2872.94    152.76 o
  11   5   2     7364.66     7253.87    293.44 o
  13   5   2     1373.65     1355.33    127.65 o
  15   5   2     3671.88     3455.56    252.77 o
  17   5   2     5671.80     5453.87    332.67 o
 -18   6   2     4086.13     3775.55    359.17 o
 -16   6   2     4794.20     4954.85    296.67 o
 -14   6   2     5475.83     5765.99    411.39 o
 -12   6   2     3536.22     3470.10    341.96 o
 -10   6   2     2625.15     2682.78    373.52 o
  -8   6   2     1479.48     1533.44    145.72 o
  -6   6   2     5582.42     5248.42    309.61 o
  -4   6   2    11917.16    11052.46    367.86 o
  -2   6   2    15696.03    13694.46    453.79 o
   0   6   2    13258.91    12611.18    430.14 o
   2   6   2     7366.93     6370.27    243.20 o
   4   6   2     4932.14     4536.19    202.23 o
   6   6   2     6457.75     6209.23    267.23 o
   8   6   2     5661.42     5808.18    234.25 o
  10   6   2     2939.19     3006.70    160.29 o
  12   6   2     7167.40     7525.12    376.43 o
  14   6   2     2345.96     2755.24    234.67 o
  16   6   2     1970.96     2097.86    215.17 o
 -17   7   2     2789.56     2869.19    261.54 o
 -15   7   2     7116.94     7037.38    474.50 o
 -13   7   2     9413.37     8638.54    673.59 o
 -11   7   2     4228.42     4798.93    397.04 o
  -9   7   2     1593.98     1736.41    167.49 o
  -7   7   2     2156.60     1898.19    122.54 o
  -5   7   2     7800.05     6979.43    325.60 o
  -3   7   2    15612.70    14139.72    477.90 o
  -1   7   2    15119.55    14230.19    474.61 o
   1   7   2     1600.70     1475.02    103.82 o
   3   7   2     3528.44     3408.14    155.85 o
   5   7   2     6099.98     5769.32    204.30 o
   7   7   2     7124.14     7067.19    279.56 o
   9   7   2     6497.86     6347.12    267.20 o
  11   7   2     7400.66     7688.75    756.79 o
  13   7   2     1502.23     1865.95    336.22 o
  15   7   2      485.39      279.87    113.19 o
 -16   8   2     5144.90     5147.08    339.37 o
 -14   8   2     3359.16     3509.12    437.21 o
 -12   8   2     3563.12     3977.31    376.39 o
 -10   8   2     2184.61     2203.24    296.06 o
  -8   8   2     3234.31     3285.99    200.79 o
  -6   8   2     4982.90     5084.51    299.99 o
  -4   8   2     5686.28     6197.67    307.51 o
  -2   8   2     9556.81     9035.41    328.30 o
   0   8   2     5319.70     5619.05    226.65 o
   2   8   2     4575.20     4410.85    197.40 o
   4   8   2     5796.39     5540.89    232.27 o
   6   8   2     2994.46     3008.82    196.36 o
   8   8   2     4603.79     4338.03    261.63 o
  10   8   2     4700.49     4697.10    323.03 o
  12   8   2     3160.60     3403.55    253.24 o
  14   8   2     2124.20     2213.60    222.73 o
 -15   9   2     2165.19     2445.60    239.04 o
 -13   9   2     2864.33     2905.52    407.37 o
 -11   9   2     3673.56     3902.72    383.27 o
  -9   9   2     2952.65     3363.38    379.83 o
  -7   9   2     4368.31     4155.59    249.31 o
  -5   9   2     7963.48     7466.51    367.44 o
  -3   9   2     5061.82     5415.06    282.02 o
  -1   9   2     3309.42     3158.87    197.03 o
   1   9   2     4914.49     4820.62    256.91 o
   3   9   2     4101.79     3558.56    218.79 o
   5   9   2     5542.31     5689.39    296.58 o
   7   9   2     6682.00     6436.59    340.88 o
   9   9   2     2135.25     2268.10    208.12 o
  11   9   2     1739.38     2105.46    210.14 o
  13   9   2     2704.69     2827.36    257.28 o
 -12  10   2     1340.67     1504.40    299.50 o
 -10  10   2     4788.50     4805.82    452.12 o
  -8  10   2     7760.35     8181.11    396.28 o
  -6  10   2     5461.79     5567.33    448.68 o
  -4  10   2     3802.55     3685.36    232.51 o
  -2  10   2      570.81      980.29    128.18 o
   0  10   2     2383.01     2504.82    215.16 o
   2  10   2     5472.48     5039.60    389.58 o
   4  10   2     7908.98     7634.39    382.55 o
   6  10   2     3705.81     3932.08    337.95 o
   8  10   2     3880.36     3631.13    247.47 o
  10  10   2      901.73     1186.58    164.87 o
  12  10   2      980.54     1045.74    166.34 o
 -11  11   2     1351.44     1585.87    309.83 o
  -9  11   2     3764.84     3872.88    456.71 o
  -7  11   2     3687.64     3706.33    415.40 o
  -5  11   2     3524.89     3576.24    403.93 o
  -3  11   2      941.13     1176.81    151.77 o
  -1  11   2     1131.19     1189.26    152.39 o
   1  11   2     2076.77     2262.74    201.56 o
   3  11   2     5151.47     5275.13    307.71 o
   5  11   2     4129.59     4654.29    576.63 o
   7  11   2     3167.31     3569.96    413.11 o
   9  11   2     1878.92     1953.67    213.84 o
  -6  12   2     1694.27     1658.49    196.69 o
  -4  12   2     1912.79     1884.70    305.24 o
  -2  12   2     2084.98     1924.25    205.17 o
   0  12   2     2387.55     2542.01    229.95 o
   2  12   2      858.77      920.69    143.72 o
   4  12   2     1143.79     1098.20    158.07 o
   6  12   2     2761.39     3055.38    424.01 o
 -21   1   3      163.45       65.59     97.65 o
 -19   1   3      723.71      934.21    184.75 o
 -17   1   3     1008.39     1119.27    114.79 o
 -15   1   3       38.50      129.56     51.84 o
 -13   1   3      592.82      696.77     67.44 o
 -11   1   3       99.23      129.63     37.34 o
  -9   1   3      518.38      602.84     48.34 o
  -7   1   3    13120.94    17523.37    445.77 o
  -5   1   3     3461.21     3923.77    350.90 o
  -3   1   3     3267.65     3180.88    132.14 o
  -1   1   3     4735.84     4726.60    406.22 o
   1   1   3     4628.09     5109.28    360.90 o
   3   1   3     5191.60     5645.80    343.11 o
   5   1   3     1566.31     1769.38    148.03 o
   7   1   3     6912.57     7575.26    557.12 o
   9   1   3      166.87      203.40     80.90 o
  11   1   3      270.86      332.27     60.77 o
  13   1   3      842.00      845.87     94.94 o
  15   1   3      647.77      836.99    104.19 o
  17   1   3      478.81      586.03    116.81 o
  19   1   3       89.49        2.84     89.66 o
 -20   2   3      154.75      100.34    194.50 o
 -18   2   3      803.74      960.38    111.13 o
 -16   2   3      897.10     1111.49     94.93 o
 -14   2   3      286.57      310.32     63.23 o
 -12   2   3     1098.97     1302.62     84.31 o
 -10   2   3      872.09      956.62     66.04 o
  -8   2   3     2349.87     2783.07    100.87 o
  -6   2   3     6884.89     6760.35    228.39 o
  -4   2   3     8362.35     8433.07    469.26 o
  -2   2   3     1068.71     1064.13     48.26 o
   0   2   3    71370.02    73848.57   3086.13 o
   2   2   3     3344.96     4104.07    148.59 o
   4   2   3     3538.84     4234.06    159.44 o
   6   2   3      394.61      487.01     52.04 o
   8   2   3      715.93      778.47     72.51 o
  10   2   3       32.24       89.83     43.90 o
  12   2   3      554.08      501.57     74.87 o
  14   2   3     1120.99     1086.20    112.89 o
  16   2   3      989.04     1354.56    161.25 o
  18   2   3     1773.57     1840.62    278.85 o
 -19   3   3      111.51        5.74    105.57 o
 -17   3   3      822.37     1075.08    113.37 o
 -15   3   3      172.66      191.59     55.41 o
 -13   3   3      271.50      345.55     77.52 o
 -11   3   3      475.05      482.23     73.19 o
  -9   3   3      548.73      658.01     68.59 o
  -7   3   3     6349.72     5965.92    289.17 o
  -5   3   3     1444.32     1452.71    108.20 o
  -3   3   3     5528.76     5576.82    329.41 o
  -1   3   3     6480.27     6884.56    287.10 o
   1   3   3     2528.86     2428.24    100.12 o
   3   3   3     2095.40     2143.45     95.37 o
   5   3   3      620.71      562.97     53.44 o
   7   3   3       82.05       83.48     33.63 o
   9   3   3     1103.83     1059.07    112.00 o
  11   3   3      344.88      494.04     70.39 o
  13   3   3      261.75      224.86     68.72 o
  15   3   3      264.21      174.10     86.19 o
  17   3   3      361.70      305.40    166.96 o
 -20   4   3      682.76     1014.93    152.98 o
 -18   4   3      361.37      289.18    120.49 o
 -16   4   3      133.53      282.58     70.53 o
 -14   4   3      899.17      864.28     83.88 o
 -12   4   3      345.04      608.93    131.63 o
 -10   4   3      729.50      830.81    138.85 o
  -8   4   3     5219.25     5394.71    578.92 o
  -6   4   3      509.01      508.54     48.90 o
  -4   4   3     1916.49     1829.37     85.52 o
  -2   4   3     3296.11     3239.45    126.61 o
   0   4   3     3748.09     3903.22    147.43 o
   2   4   3     2150.19     2047.30     81.86 o
   4   4   3     1642.46     1559.67     88.48 o
   6   4   3     2398.68     2334.88    116.38 o
   8   4   3      933.61     1013.67     91.79 o
  10   4   3      961.94      985.05     94.07 o
  12   4   3     1614.58     1657.83    141.54 o
  14   4   3       89.17        7.25    101.56 o
  16   4   3      386.56      446.87    113.56 o
  18   4   3      568.83      834.25    221.47 o
 -19   5   3      656.66      577.20    157.21 o
 -17   5   3      720.27      770.93    138.91 o
 -15   5   3      277.04      164.19    271.39 o
 -13   5   3      662.02      851.46    144.59 o
 -11   5   3      238.12      292.90    120.49 o
  -9   5   3     1604.76     2147.21    370.08 o
  -7   5   3     1155.70     1111.80     83.33 o
  -5   5   3     2083.37     2120.51    172.05 o
  -3   5   3     1224.42     1255.14     79.09 o
  -1   5   3        0.70      -28.40     28.40 o
   1   5   3     6969.85     6566.28    234.87 o
   3   5   3      622.70      617.70     50.82 o
   5   5   3     5865.48     5697.03    220.58 o
   7   5   3     4326.25     4310.68    354.19 o
   9   5   3      516.56      546.18     89.97 o
  11   5   3      753.29      861.35     94.21 o
  13   5   3     1738.20     1632.60    175.27 o
  15   5   3      898.86     1000.73    236.96 o
  17   5   3      859.15      922.61    232.95 o
 -18   6   3      700.55      597.86    167.54 o
 -16   6   3      132.66     -110.16    110.16 o
 -14   6   3      131.65       -3.44     87.21 o
 -10   6   3     1702.96     1809.75    162.56 o
  -8   6   3     1147.25     1018.78    112.73 o
  -6   6   3       84.10      335.03    118.19 o
  -4   6   3      696.57      449.83     99.83 o
  -2   6   3      174.25      204.36     89.51 o
   0   6   3     2929.46     2927.41    179.84 o
   2   6   3     1827.91     1600.62     96.50 o
   4   6   3     2185.22     2063.93    108.32 o
   6   6   3     2925.75     3438.98    331.84 o
   8   6   3     2096.10     2383.06    172.64 o
  10   6   3      916.04      990.46    125.27 o
  12   6   3      835.03      974.46    132.47 o
  14   6   3      421.75      478.42    116.00 o
  16   6   3     1080.60      842.18    154.93 o
 -17   7   3      333.52      669.00    170.98 o
 -15   7   3      531.94      648.35    164.10 o
 -11   7   3      788.04     1414.89    216.88 o
  -9   7   3      528.03      686.22    158.36 o
  -7   7   3      509.89      409.16    199.67 o
  -5   7   3      822.91     1115.80    572.61 o
  -3   7   3      524.08      407.37     98.69 o
  -1   7   3     2693.59     3548.93    257.14 o
   1   7   3       60.05       90.70     44.08 o
   3   7   3      163.39      320.41     98.69 o
   5   7   3       32.30      173.28     78.03 o
   9   7   3      108.26      289.23     78.05 o
  11   7   3       72.83       57.75     69.56 o
  13   7   3       26.34       12.15     75.47 o
  15   7   3      312.95      310.09    112.36 o
 -16   8   3     1664.31     1724.33    201.71 o
 -14   8   3     1092.68     1115.39    244.42 o
 -12   8   3     1475.88     1938.16    299.50 o
 -10   8   3      295.54      301.80    137.70 o
  -8   8   3      724.34      848.59    372.94 o
  -6   8   3     2648.73     2795.88    249.01 o
  -4   8   3     5192.59     4816.96    258.56 o
  -2   8   3      513.52     1779.81    227.21 o
   0   8   3     2730.95     2930.34    160.76 o
   2   8   3     1203.20     1719.67    306.88 o
   4   8   3      572.89      839.15    299.50 o
   6   8   3     1587.94     1785.56    162.68 o
   8   8   3     2440.62     2571.58    213.40 o
  10   8   3     2048.40     2131.93    196.85 o
  12   8   3      121.15      156.73    187.62 o
  14   8   3      257.62      303.61    112.46 o
 -15   9   3     1724.33     1949.64    348.85 o
 -13   9   3      554.46      703.43    207.70 o
 -11   9   3     1528.19     1990.95    302.95 o
  -9   9   3      839.95     1138.34    215.73 o
  -7   9   3      258.57      415.40    125.08 o
  -5   9   3     1293.18     1179.65    175.57 o
  -3   9   3      501.54      751.63    138.85 o
  -1   9   3      655.05     1014.33    155.49 o
   1   9   3      309.68      818.95    401.63 o
   3   9   3       22.85      399.38    305.81 o
   5   9   3     1201.75     1614.23    405.65 o
   7   9   3     2876.20     3894.51   1027.61 o
   9   9   3     2253.31     2073.15    199.53 o
  11   9   3      375.45      515.69    123.36 o
  13   9   3      563.61      828.12    147.26 o
 -12  10   3     1620.67     1645.55    299.50 o
 -10  10   3      396.90      677.04    205.41 o
  -8  10   3      812.56     1009.56    318.44 o
  -6  10   3     2865.78     3222.68    218.66 o
  -4  10   3     1414.95     1485.97    156.01 o
  -2  10   3     2153.06     2225.20    212.29 o
   0  10   3     1164.71     1222.16    138.87 o
   2  10   3      746.19     1160.12    403.93 o
   4  10   3     1374.72     1177.36    206.55 o
   6  10   3      787.28     1144.43    519.83 o
   8  10   3      816.03     1166.29    329.91 o
  10  10   3      280.16      235.75     94.21 o
 -11  11   3     1301.70     1146.37    263.93 o
  -9  11   3     2030.83     1788.99    306.39 o
  -7  11   3     1368.43     1408.32    168.40 o
  -5  11   3      563.67      606.19    117.45 o
  -3  11   3       59.77      -10.91    125.08 o
  -1  11   3      727.07      675.81    168.11 o
   1  11   3      976.39      942.89    141.49 o
   3  11   3     2483.72     3122.06    740.72 o
   5  11   3     1371.02     1905.60    499.17 o
   7  11   3      507.10     1051.65    281.14 o
   9  11   3      389.52      769.16    296.63 o
  -8  12   3      667.13      881.35    151.41 o
  -6  12   3      987.36      912.65    147.95 o
  -4  12   3       88.47       75.07     82.37 o
  -2  12   3       84.38      104.87     85.26 o
   0  12   3      782.49      755.82    133.17 o
   2  12   3      206.03       49.18     77.11 o
   4  12   3     1268.70     1339.49    174.79 o
   6  12   3      696.65      807.33    242.70 o
 -20   0   4     3431.13     3629.61    333.93 o
 -18   0   4     7661.08     9028.69    550.81 o
 -16   0   4    12498.25    14362.76    607.25 o
 -14   0   4     4096.38     4810.71    251.36 o
 -12   0   4     8941.78    10639.57    450.12 o
 -10   0   4     4654.81     5774.74    244.56 o
  -8   0   4    39562.42    50808.40   2421.84 o
  -6   0   4    51189.74    54584.14   2694.38 o
   2   0   4    20524.04    24193.19   1270.31 o
   4   0   4    28467.25    32583.86   1774.07 o
   6   0   4    22487.20    25048.09   1344.89 o
   8   0   4    32256.67    35441.19   1978.33 o
  10   0   4     9305.52    10777.52    648.35 o
  12   0   4     6276.95     7295.94    500.32 o
  14   0   4     1455.11     1525.06    223.77 o
  16   0   4     2267.27     2448.81    306.39 o
  18   0   4     2146.71     2589.95    315.57 o
 -21   1   4     3234.50     3575.55    261.47 o
 -19   1   4     2910.49     3372.18    221.48 o
 -17   1   4     5799.29     6612.90    272.16 o
 -15   1   4     6564.01     7483.20    244.19 o
 -13   1   4     5991.86     7404.77    235.91 o
 -11   1   4     9728.11    12118.76    345.28 o
  -9   1   4     6994.65     8170.78    235.42 o
  -7   1   4    14776.61    16270.68    751.30 o
  -5   1   4     7850.15     7357.90    395.89 o
  -3   1   4     8069.69     7229.38    406.22 o
  -1   1   4    44305.28    41699.77   2359.30 o
   1   1   4    80512.08    84952.13   4591.23 o
   3   1   4    25289.91    27363.44   1071.07 o
   5   1   4    12417.73    13602.17    543.25 o
   7   1   4    18117.57    20724.25    808.58 o
   9   1   4    21435.55    23632.23    920.96 o
  11   1   4     9989.09    10912.55    386.97 o
  13   1   4     2354.43     2468.46    162.08 o
  15   1   4     1352.80     1343.23    157.83 o
  17   1   4     3876.78     3474.69    382.12 o
  19   1   4     3283.67     2766.67    346.55 o
 -20   2   4     3944.66     4128.11    263.83 o
 -18   2   4     2352.34     2441.76    194.83 o
 -16   2   4     5668.00     6401.14    254.00 o
 -14   2   4     3239.47     3813.20    174.74 o
 -12   2   4    12304.05    14162.72    418.88 o
 -10   2   4     9734.11    11025.24    311.72 o
  -8   2   4    15063.47    15713.34    538.56 o
  -6   2   4    18949.78    17738.41    731.47 o
  -4   2   4     9085.24     9254.11   1099.32 o
  -2   2   4    15680.81    15938.35   1231.86 o
   0   2   4    64071.55    65203.65   3334.12 o
   2   2   4    32478.71    34381.91   1094.16 o
   4   2   4    37264.86    40708.88   1302.39 o
   6   2   4    18299.99    19369.36    640.54 o
   8   2   4     9678.73    10681.87    417.52 o
  10   2   4    12797.19    12276.63    450.23 o
  12   2   4     7417.93     7808.95    457.39 o
  14   2   4     6014.16     6505.87    327.40 o
  16   2   4     4660.69     4598.12    393.60 o
  18   2   4     2027.07     1748.82    291.47 o
 -21   3   4     3630.61     3265.84    392.45 o
 -19   3   4     2350.27     2438.69    284.01 o
 -17   3   4     1101.02     1244.41    122.86 o
 -15   3   4     1443.13     1684.19    123.05 o
 -13   3   4     2833.56     2970.29    130.20 o
 -11   3   4    21250.17    23389.33    875.85 o
  -9   3   4    12172.42    10357.90    472.14 o
  -7   3   4     8651.40     7742.16    350.04 o
  -5   3   4     7782.78     7224.30    576.53 o
  -3   3   4     5939.05     5185.75    245.62 o
  -1   3   4     8263.91     8366.42    402.78 o
   1   3   4    40463.07    42299.52   1634.02 o
   3   3   4    10968.13     9924.53    343.08 o
   5   3   4     6817.22     6619.92    243.35 o
   7   3   4     3918.18     3828.31    216.34 o
   9   3   4     6326.47     6778.25    252.63 o
  11   3   4     6392.42     6664.30    273.39 o
  13   3   4    10641.60    11340.62    513.16 o
  15   3   4     6221.72     6356.53    348.49 o
  17   3   4      833.94     1020.15    223.77 o
 -20   4   4     2668.58     2730.07    231.67 o
 -18   4   4     1900.35     2075.09    184.45 o
 -16   4   4     2352.55     2455.51    160.99 o
 -14   4   4     4534.05     4785.53    406.07 o
 -12   4   4    11202.57    11634.04    393.25 o
 -10   4   4    17922.25    16505.48    719.20 o
  -8   4   4    12363.20    11401.80    513.90 o
  -6   4   4     4318.50     3871.98    184.52 o
  -4   4   4     4506.98     3765.03    137.58 o
  -2   4   4    14230.90    12809.12    416.30 o
   0   4   4    20398.74    19013.51    603.58 o
   2   4   4    30290.66    30060.16    944.05 o
   4   4   4    17192.11    17070.26    560.26 o
   6   4   4    11411.88    11912.38    411.81 o
   8   4   4     2377.74     2508.41    128.37 o
  10   4   4     8506.67     8851.44    331.91 o
  12   4   4     7591.46     8120.40    391.91 o
  14   4   4     6057.07     6227.60    339.58 o
  16   4   4     6036.54     6562.67    514.09 o
  18   4   4     1418.90     1534.24    286.88 o
 -19   5   4     1865.83     2010.46    249.01 o
 -17   5   4     3070.40     2926.91    225.14 o
 -15   5   4     4543.28     4075.66    321.88 o
 -13   5   4     4665.76     4820.07    251.66 o
 -11   5   4     7407.78     6793.76    330.76 o
  -9   5   4     6797.80     6004.06    367.21 o
  -7   5   4    10979.42    10114.04    378.07 o
  -5   5   4    17804.39    16806.71    543.04 o
  -3   5   4    11804.63    10922.81    370.39 o
  -1   5   4    16435.61    14933.67    494.94 o
   1   5   4    12088.86    12098.89    396.27 o
   3   5   4     7766.85     7222.98    262.96 o
   5   5   4    14363.67    13577.20    463.88 o
   7   5   4     9484.25     9682.35    348.69 o
   9   5   4     1797.54     2077.74    134.94 o
  11   5   4     7301.27     8558.76    383.78 o
  13   5   4     4330.84     4357.67    586.38 o
  15   5   4     5728.33     5727.91    334.54 o
  17   5   4     1346.50     1463.09    267.37 o
 -18   6   4     3923.72     3767.31    325.90 o
 -16   6   4     4418.32     4625.75    278.74 o
 -14   6   4     4766.44     4919.05    268.82 o
 -12   6   4     1714.56     1709.81    250.16 o
 -10   6   4     6973.49     7033.16    479.66 o
  -8   6   4     5585.12     5176.89    203.64 o
  -6   6   4    10948.11     9869.89    351.46 o
  -4   6   4    20822.87    18659.68    615.08 o
  -2   6   4    25305.08    23480.90    759.02 o
   0   6   4     2154.02     2053.48    105.42 o
   2   6   4     1570.10     1609.00     96.05 o
   4   6   4     4312.82     4058.39    173.07 o
   6   6   4    12874.54    11966.36    413.73 o
   8   6   4     6212.89     5779.66    346.55 o
  10   6   4     9639.67    10618.33    471.43 o
  12   6   4     2629.67     2503.89    317.86 o
  14   6   4     1304.78     1366.87    188.19 o
  16   6   4     2668.39     2832.08    376.39 o
 -17   7   4     5520.24     6029.08    417.70 o
 -15   7   4     8231.61     7808.71    449.83 o
 -13   7   4     3928.91     4028.95    384.42 o
 -11   7   4      763.86      705.73    172.13 o
  -9   7   4     2383.48     2433.89    282.29 o
  -7   7   4    13188.23    11803.20    600.73 o
  -5   7   4    15848.22    14287.00    492.52 o
  -3   7   4    25365.32    23420.32    761.97 o
  -1   7   4     7109.82     6744.93    259.00 o
   1   7   4     2774.80     2541.12    129.41 o
   3   7   4     5524.43     5336.07    211.31 o
   5   7   4    11831.04    11142.25    487.85 o
   7   7   4    14283.22    13296.37    585.39 o
   9   7   4     5424.00     5291.13    362.04 o
  11   7   4     3468.23     3219.71    266.80 o
  13   7   4     1409.41     1461.60    200.24 o
  15   7   4     1903.02     2049.47    309.83 o
 -16   8   4     1525.32     1892.26    252.45 o
 -14   8   4     1736.24     1653.58    293.77 o
 -12   8   4     3332.35     3781.08    369.50 o
 -10   8   4      917.22      882.44    191.64 o
  -8   8   4     3701.88     3613.31    215.15 o
  -6   8   4     7603.23     8087.72    445.24 o
  -4   8   4     9372.93     9206.85    566.88 o
  -2   8   4    12086.31    11343.31    865.80 o
   0   8   4     3791.26     3598.65    209.61 o
   2   8   4     5392.39     4680.09    263.91 o
   4   8   4     2364.64     2299.10    189.43 o
   6   8   4     8198.06     7330.74    370.65 o
   8   8   4     5265.09     5309.42    289.55 o
  10   8   4     5537.93     5438.84    403.35 o
  12   8   4     2432.33     2374.78    226.37 o
  14   8   4     1217.73     1335.71    263.93 o
 -13   9   4     1468.27     1809.64    304.09 o
 -11   9   4     2891.13     3240.60    385.57 o
  -9   9   4     2948.81     3142.24    219.49 o
  -7   9   4     4855.32     4549.32    267.95 o
  -5   9   4     4314.00     4149.66    241.11 o
  -3   9   4     6567.28     6056.03    312.01 o
  -1   9   4     3747.90     3552.03    243.27 o
   1   9   4     4459.23     4277.19    240.11 o
   3   9   4     4288.34     4065.90    236.11 o
   5   9   4     5605.52     5912.96    315.01 o
   7   9   4     2873.50     3582.80    229.91 o
   9   9   4     2202.66     2262.42    214.98 o
  11   9   4     1356.59     1624.18    189.36 o
  13   9   4     2418.36     2663.40    359.17 o
 -12  10   4     4270.18     5139.75    480.81 o
 -10  10   4     5001.17     4902.21    452.12 o
  -8  10   4     2441.51     2175.41    259.34 o
  -6  10   4     3764.03     3821.22    251.88 o
  -4  10   4     1554.63     1767.02    171.37 o
  -2  10   4     2570.36     2546.98    555.40 o
   0  10   4     7771.99     7205.38    364.24 o
   2  10   4     8940.42     8358.13    592.69 o
   4  10   4     4007.50     4465.00    379.83 o
   6  10   4     2110.04     2018.06    201.92 o
   8  10   4     1115.32     1141.70    152.95 o
  10  10   4     1180.64     1389.78    178.11 o
 -11  11   4     3481.80     4235.50    489.99 o
  -9  11   4     2923.32     3283.58    264.83 o
  -7  11   4     2060.32     2316.06    211.74 o
  -5  11   4     1028.51     1101.22    146.88 o
  -3  11   4      995.94     1034.95    146.32 o
  -1  11   4     3258.98     3656.46    238.99 o
   1  11   4     4113.24     4272.49    267.15 o
   3  11   4     3798.70     3924.13    462.45 o
   5  11   4     1915.15     1984.71    218.60 o
   7  11   4     1103.40     1215.04    174.42 o
   9  11   4      932.30     1199.16    242.13 o
  -8  12   4     1840.88     2144.21    218.35 o
  -6  12   4     2441.07     2715.83    247.51 o
  -4  12   4     2127.06     2217.31    429.75 o
  -2  12   4     1299.98     1100.36    211.72 o
   0  12   4     1109.31     1087.97    244.42 o
   2  12   4     1712.03     1869.45    198.02 o
   4  12   4     2834.88     3165.08    368.35 o
 -19   1   5      889.20      974.71    129.82 o
 -17   1   5      774.83     1362.57    284.01 o
 -15   1   5      582.43      718.00     71.01 o
 -13   1   5     3357.76     3673.01    215.71 o
 -11   1   5      165.82      186.90     36.24 o
  -9   1   5      478.11      459.29     42.57 o
  -7   1   5     1265.86     1396.98     83.31 o
  -5   1   5      818.37      858.35     78.03 o
  -3   1   5     1481.22     1497.51     92.95 o
   1   1   5     3450.59     3450.60    213.44 o
   3   1   5     2594.82     2876.77    136.29 o
   5   1   5     4802.24     5249.60    258.77 o
   7   1   5     1424.29     1572.77    114.45 o
   9   1   5     2518.77     2711.39    210.00 o
  11   1   5      971.45     1047.21    210.57 o
  13   1   5      337.95      223.00     68.90 o
  15   1   5      777.12      866.38    188.19 o
  17   1   5       60.25      148.03    142.29 o
 -20   2   5      765.70     1035.06    218.03 o
 -18   2   5     1094.74     1186.51    207.13 o
 -16   2   5      701.05     1068.38    226.12 o
 -14   2   5     1319.64     1391.00     91.17 o
 -12   2   5     1336.47     1313.84     85.13 o
 -10   2   5      322.31      519.57     88.70 o
  -8   2   5     2035.04     1862.41     86.39 o
  -6   2   5      852.19      924.97     67.76 o
  -4   2   5      494.95      457.15     40.74 o
  -2   2   5     4521.86     4181.74    329.34 o
   0   2   5     6775.36     6637.35    282.32 o
   2   2   5    11114.80    12441.93    660.97 o
   4   2   5     3123.80     3090.88    172.96 o
   6   2   5     2319.13     2403.17    112.97 o
   8   2   5     2524.64     2630.66    130.02 o
  10   2   5      481.09      611.63     76.82 o
  12   2   5       45.64       40.04     48.68 o
  14   2   5     1013.35     1387.05    158.07 o
  16   2   5     2057.82     2440.78    309.83 o
  18   2   5      407.00      281.14    158.36 o
 -21   3   5      349.59      865.23    210.00 o
 -19   3   5      389.79      554.22    165.82 o
 -17   3   5      922.53      927.87    118.82 o
 -15   3   5       53.00      136.54     90.61 o
 -13   3   5      816.82      800.54     73.14 o
 -11   3   5      433.73      602.73     79.67 o
  -9   3   5      646.69      661.01     80.37 o
  -7   3   5       70.49       89.63     36.49 o
  -5   3   5     1287.60     1192.00     72.79 o
  -3   3   5       36.31       12.21     20.95 o
  -1   3   5     9048.06     9126.80    504.91 o
   1   3   5     1848.07     2111.26    115.63 o
   3   3   5     3029.37     2967.28    126.36 o
   5   3   5     1563.22     1659.10     93.17 o
   7   3   5      809.60      913.93     85.05 o
   9   3   5     1762.57     1799.62    124.71 o
  11   3   5      903.95      926.64     96.08 o
  13   3   5       26.63       16.38     69.76 o
  15   3   5      166.13       12.62    112.46 o
  17   3   5      479.95      881.30    220.32 o
 -18   4   5       85.22      289.28    152.05 o
 -16   4   5     1116.00     1000.40    130.11 o
 -14   4   5       24.59       56.48    233.52 o
 -12   4   5      646.39      979.39    317.13 o
 -10   4   5     1950.28     1768.33    193.93 o
  -8   4   5     1342.12     1376.94    124.51 o
  -6   4   5      132.05      183.08     43.42 o
  -4   4   5      885.81      989.55    135.41 o
  -2   4   5      611.57      538.01     57.60 o
   0   4   5     1357.72     1450.68    172.70 o
   2   4   5       74.04      202.19     34.29 o
   4   4   5      253.68      347.45     44.85 o
   6   4   5      128.42      166.90     41.96 o
   8   4   5      114.15       96.23     42.14 o
  10   4   5      832.73      896.77    115.52 o
  12   4   5      738.89      724.45    177.87 o
  14   4   5      113.12      189.60     92.33 o
  16   4   5       96.65      166.39    137.70 o
 -17   5   5      473.69      403.93    134.26 o
 -15   5   5     2028.48     2237.74    186.94 o
 -13   5   5     1525.77     1755.25    152.89 o
 -11   5   5     1208.32     1942.75    243.27 o
  -9   5   5     3326.27     3216.77    543.35 o
  -7   5   5      104.90       41.36     63.11 o
  -5   5   5     1061.20     1008.70     70.15 o
  -3   5   5      967.91      981.10    103.31 o
  -1   5   5     4511.98     4013.99    155.63 o
   1   5   5     1049.56     1061.66     74.01 o
   3   5   5      676.99      610.27     59.29 o
   5   5   5      442.08      419.13     56.06 o
   7   5   5      666.25      814.17     81.27 o
   9   5   5     1326.89     1562.57    152.31 o
  11   5   5     4369.38     4616.14    269.47 o
  13   5   5      399.34      341.60    102.20 o
  15   5   5     1035.66      981.13    227.21 o
 -18   6   5      206.47       -9.18    120.49 o
 -16   6   5     1342.30     1290.96    199.67 o
 -14   6   5     1911.81     2661.44    562.86 o
 -12   6   5      658.38      717.20    166.39 o
 -10   6   5     3141.80     3467.81    313.27 o
  -8   6   5      635.13      659.21    153.21 o
  -6   6   5     2760.01     2123.80    135.77 o
  -4   6   5     1665.93     1676.40    115.61 o
  -2   6   5     4771.77     4884.91    265.35 o
   0   6   5     2193.33     2070.34    105.63 o
   2   6   5     1235.19     1148.21     85.71 o
   4   6   5      559.68      493.61     60.90 o
   6   6   5      538.32      626.20     90.06 o
   8   6   5      814.53     1029.15    160.65 o
  10   6   5     1094.82     1099.81    184.18 o
  12   6   5      882.11      707.14    126.08 o
  14   6   5       73.09      -50.49    109.01 o
  16   6   5      241.64      193.93    167.54 o
 -17   7   5      304.93      246.72    137.70 o
 -15   7   5      195.78      432.62    148.03 o
 -11   7   5     1092.01      887.03    181.31 o
  -9   7   5      512.23      338.52    184.75 o
  -7   7   5     2526.07     1795.87    198.52 o
  -5   7   5     7562.25     7381.26    694.25 o
  -3   7   5      949.45     1041.95    101.43 o
  -1   7   5      927.90     1251.42    125.08 o
   1   7   5     1228.53     1201.89    113.90 o
   3   7   5      575.32      627.15     87.23 o
   5   7   5      125.40      190.49     89.51 o
   7   7   5     3372.47     4110.88    591.55 o
   9   7   5       95.14      128.77     68.28 o
  11   7   5      651.59      851.57    132.95 o
  13   7   5      364.63      381.66    109.68 o
  15   7   5      299.39       43.61    135.41 o
 -16   8   5      737.44      383.27    167.54 o
 -14   8   5      520.29      638.02    199.67 o
 -12   8   5      435.77      877.85    190.49 o
 -10   8   5     1573.77     1699.48    250.16 o
  -8   8   5     2125.98     2364.54    683.35 o
  -6   8   5     7926.03     7552.59    359.51 o
  -4   8   5     3176.50     4193.40    662.69 o
  -2   8   5     2462.62     2299.63    223.77 o
   0   8   5      876.71     1258.29    321.88 o
   2   8   5      598.66     1083.99    430.89 o
   4   8   5     1453.79     1493.66    147.25 o
   6   8   5     2077.52     2658.80    727.53 o
   8   8   5     2724.59     2686.84    410.24 o
  10   8   5      402.98      247.18    134.83 o
  12   8   5      250.03      330.60    105.37 o
  14   8   5      138.65      192.78    156.06 o
 -13   9   5      306.14      891.62    213.44 o
 -11   9   5       56.00      398.19    156.06 o
  -9   9   5      825.81      940.58    205.98 o
  -7   9   5      937.39      725.23    146.88 o
  -5   9   5     1872.61     2292.83    719.50 o
  -3   9   5     2096.99     2707.71    574.33 o
  -1   9   5      890.80     1123.33    215.16 o
   1   9   5      257.25      246.72     99.83 o
   3   9   5      389.46      429.17    127.37 o
   5   9   5     1550.03     1414.89    220.32 o
   7   9   5     1753.22     1790.70    181.32 o
   9   9   5      716.56      971.38    142.11 o
  11   9   5      251.29      352.70    108.69 o
 -12  10   5      664.03     1030.47    235.24 o
 -10  10   5     1350.06     1595.05    266.22 o
  -8  10   5      652.45      924.27    323.03 o
  -6  10   5      843.47      937.38    181.88 o
  -4  10   5     1801.26     1771.36    170.78 o
  -2  10   5      615.30      545.42    141.72 o
   2  10   5      452.12      406.22    134.26 o
   4  10   5      274.24      592.76    364.91 o
   6  10   5      685.91      792.51    124.80 o
   8  10   5      455.85      487.73    115.52 o
  10  10   5      436.41      367.21    162.95 o
  -9  11   5      525.88      548.54    117.83 o
  -7  11   5      125.16      195.18     89.32 o
  -5  11   5      139.02       86.40     78.54 o
  -3  11   5     1209.45     1294.47    156.66 o
  -1  11   5     2987.62     2915.39    217.32 o
   1  11   5     2240.74     2503.30    218.11 o
   3  11   5     1477.37     1546.16    171.80 o
   5  11   5      891.10     1041.94    235.24 o
   7  11   5      367.40      583.54    126.99 o
  -6  12   5        1.79       24.10     85.69 o
  -4  12   5      319.85      210.70     96.40 o
  -2  12   5     2435.93     2589.70    284.59 o
   0  12   5     1545.84     1371.94    172.13 o
   2  12   5     1431.75     1487.93    180.29 o
   4  12   5     2385.23     2308.04    234.67 o
 -18   0   6    11726.71    12985.35    736.71 o
 -16   0   6     7016.74     7583.97    471.63 o
 -14   0   6     3428.47     3980.67    197.13 o
 -12   0   6     4443.78     4924.62    225.41 o
 -10   0   6    31326.56    34697.08   1795.87 o
  -8   0   6    52471.08    54901.27   4992.86 o
   4   0   6    24039.29    27080.35   1464.24 o
   6   0   6     8909.52     9977.69    574.91 o
   8   0   6     2877.20     3362.24    261.63 o
  10   0   6    10783.08    11041.45    673.59 o
  12   0   6     4333.18     4462.71    348.85 o
  16   0   6     4344.07     4082.88    366.06 o
  18   0   6     4617.49     4113.86    391.30 o
 -19   1   6     5655.34     6188.29    584.09 o
 -17   1   6     7006.46     7716.94    333.81 o
 -15   1   6     4276.59     4609.99    185.00 o
 -13   1   6     2884.15     3309.27    126.83 o
 -11   1   6     6863.91     7381.36    316.66 o
  -9   1   6     5001.48     4781.05    223.60 o
  -7   1   6    16984.23    15820.84    580.17 o
  -5   1   6    29026.49    26639.70   1449.32 o
   1   1   6    24317.13    23423.20   1288.67 o
   3   1   6    10977.20    11582.93    459.64 o
   5   1   6    11788.93    11865.10    485.62 o
   7   1   6     8261.41     8032.97    359.05 o
   9   1   6     8053.57     8572.39    381.77 o
  11   1   6     1892.08     2127.38    173.55 o
  13   1   6     3636.28     3325.52    304.09 o
  15   1   6     4440.60     4086.32    370.65 o
  17   1   6     5397.48     5047.94    439.50 o
 -20   2   6     2590.80     2743.72    314.42 o
 -18   2   6     5316.75     5249.75    269.84 o
 -16   2   6     8128.66     8465.30    401.06 o
 -14   2   6     3653.65     3784.97    163.55 o
 -12   2   6    15638.42    15700.47    439.95 o
 -10   2   6    13023.29    12814.91    345.92 o
  -8   2   6    13871.15    13153.69    414.45 o
  -6   2   6    26425.99    23519.59   1364.40 o
  -4   2   6    12714.52    11885.75    798.10 o
  -2   2   6    15130.73    14493.77    570.89 o
   0   2   6    50877.63    51376.66   1994.63 o
   2   2   6    31473.27    33712.10   1744.81 o
   4   2   6    16017.41    16689.78    564.28 o
   6   2   6     5463.93     5510.46    216.35 o
   8   2   6     5443.35     5474.01    212.22 o
  10   2   6     7222.59     7309.08    335.54 o
  12   2   6     8404.84     8995.06    410.16 o
  14   2   6     4312.28     4165.50    372.94 o
  16   2   6     1077.52      908.84    204.26 o
 -19   3   6      857.53      696.55    189.34 o
 -17   3   6     1906.16     2165.30    432.62 o
 -15   3   6     5531.42     5575.07    227.09 o
 -13   3   6    14515.04    13857.27    565.44 o
 -11   3   6    15720.30    15011.51    490.75 o
  -9   3   6    14083.65    13049.66    659.25 o
  -7   3   6    13069.22    11433.54    476.41 o
  -5   3   6    11178.77    10753.88    809.00 o
  -3   3   6    17803.16    16322.88    652.76 o
  -1   3   6    23732.59    22829.89    954.74 o
   1   3   6    18382.13    18622.21    746.41 o
   3   3   6     5596.40     5312.56    192.79 o
   5   3   6     5404.27     5391.01    314.82 o
   7   3   6     1924.21     2023.87    114.76 o
   9   3   6     7244.00     7415.55    291.48 o
  11   3   6     6431.42     7201.83    339.58 o
  13   3   6     5683.18     6613.16    472.78 o
  15   3   6     2468.28     2877.98    351.14 o
  17   3   6     1159.44     1139.49    244.42 o
 -18   4   6     2257.15     2541.76    232.95 o
 -16   4   6     4764.95     4465.00    321.31 o
 -14   4   6     6585.94     6171.42    306.90 o
 -12   4   6    13722.41    13197.55    580.65 o
 -10   4   6    10241.26     9160.82    422.47 o
  -8   4   6     2711.58     1972.44    124.01 o
  -6   4   6     5974.09     5626.33    485.98 o
  -4   4   6    13596.27    11940.54    476.20 o
  -2   4   6    17967.93    16276.16    634.96 o
   0   4   6    43569.41    44016.26   1659.99 o
   2   4   6    12586.15    13005.29    519.97 o
   4   4   6     7680.52     8028.85    295.82 o
   6   4   6     8620.05     8905.13    327.47 o
   8   4   6     5250.16     4930.88    210.14 o
  10   4   6     6097.42     6419.86    332.22 o
  12   4   6     8463.38     8267.00    408.96 o
  14   4   6     4981.10     5049.09    432.62 o
  16   4   6     1144.52     1039.65    227.21 o
 -17   5   6     2804.83     3019.13    258.19 o
 -15   5   6     3895.61     3727.01    453.84 o
 -13   5   6     5668.38     5122.15    266.77 o
 -11   5   6     7349.82     6478.90    473.93 o
  -9   5   6    11953.22    10839.40    487.21 o
  -7   5   6    11813.10    11262.98    383.37 o
  -5   5   6    10103.63     9473.42    398.69 o
  -3   5   6     9230.89     8250.35    353.96 o
  -1   5   6    20013.77    19051.71    750.55 o
   1   5   6    10607.40    10255.06    437.51 o
   3   5   6    10516.39    10909.41    370.63 o
   5   5   6    10784.41    10743.43    444.31 o
   7   5   6     6640.27     7011.32    387.86 o
   9   5   6     4943.08     5285.20    281.01 o
  11   5   6     5209.79     5450.46    328.76 o
  13   5   6     3055.85     2923.88    359.17 o
  15   5   6     3416.99     3678.95    424.58 o
 -16   6   6     3288.36     3014.54    274.26 o
 -14   6   6     3504.27     3152.46    637.45 o
 -12   6   6     3400.63     3635.35    323.60 o
 -10   6   6     6960.07     6562.67    464.75 o
  -8   6   6     8472.43     7750.18    501.47 o
  -6   6   6    10148.49     9446.08    332.17 o
  -4   6   6    16428.23    14296.55    599.50 o
  -2   6   6     6616.97     6228.98    285.57 o
   0   6   6      948.82      945.85     93.27 o
   2   6   6     1178.18     1227.06    100.70 o
   4   6   6    12078.52    11766.01    493.57 o
   6   6   6    14044.45    14292.04    602.39 o
   8   6   6     7848.75     8335.80    402.46 o
  10   6   6     3130.32     3062.15    230.77 o
  12   6   6     1327.04     1293.63    161.74 o
  14   6   6     1630.07     1751.12    280.00 o
 -17   7   6     5101.00     4668.12    367.21 o
 -15   7   6     2989.50     3157.98    277.70 o
 -13   7   6     2400.00     2966.34    354.58 o
 -11   7   6     1788.29     1753.41    243.27 o
  -9   7   6    11427.07    11015.36    457.07 o
  -7   7   6     8311.71     8054.54    368.07 o
  -5   7   6    10944.48    10280.76    460.01 o
  -3   7   6     5009.38     4960.33    239.84 o
  -1   7   6     2719.41     2440.48    155.03 o
   1   7   6     6340.31     6185.84    323.60 o
   3   7   6     5477.43     5787.89    285.56 o
   5   7   6    12041.10    11480.96    520.97 o
   7   7   6     7386.67     7453.53    431.47 o
   9   7   6     3048.48     3184.30    219.35 o
  11   7   6     1709.40     1758.47    184.29 o
  13   7   6      451.95      698.84    196.23 o
 -16   8   6     3300.03     3342.73    309.83 o
 -12   8   6     4011.60     3924.52    376.39 o
 -10   8   6     2276.96     2509.63    302.95 o
  -8   8   6     6851.43     7064.74    337.70 o
  -6   8   6     3659.31     3413.88    293.77 o
  -4   8   6    11625.62    11035.52    588.68 o
  -2   8   6     2937.74     2858.94    202.54 o
   0   8   6     2749.72     2967.21    177.94 o
   2   8   6      417.37      490.69     87.41 o
   4   8   6     4279.06     4308.01    241.79 o
   6   8   6     8659.82     8283.88    462.45 o
   8   8   6     4708.71     5014.19    364.91 o
  10   8   6     1653.41     1686.28    183.93 o
  12   8   6     1145.85      885.89    221.47 o
 -11   9   6     3728.61     3463.22    397.04 o
  -9   9   6     2517.60     2292.92    237.54 o
  -7   9   6     3123.13     3375.95    206.99 o
  -5   9   6     3895.88     3990.41    652.94 o
  -3   9   6     3291.83     3762.51    327.04 o
  -1   9   6     3405.27     3216.18    202.01 o
   1   9   6     3380.80     3405.84    465.89 o
   3   9   6     2316.54     2668.44    299.50 o
   5   9   6     2381.12     2253.12    394.17 o
   7   9   6     2346.52     2420.71    339.67 o
   9   9   6     3794.40     4088.75    266.54 o
  11   9   6     2541.78     3118.96    378.68 o
 -10  10   6     2396.69     2818.58    250.73 o
  -8  10   6     1628.04     1537.17    164.63 o
  -6  10   6     1584.73     1632.61    164.69 o
  -4  10   6     3348.58     3549.25    344.83 o
  -2  10   6     6765.18     6758.40    345.09 o
   0  10   6     6747.74     6252.02    333.95 o
   2  10   6     2231.84     2390.07    205.17 o
   4  10   6     1480.18     1631.11    188.77 o
   6  10   6     1024.09     1212.97    270.81 o
   8  10   6     2885.06     2762.08    348.85 o
  10  10   6     2586.08     2079.31    317.86 o
  -9  11   6     1274.63     1316.21    207.70 o
  -7  11   6     1277.57     1240.33    159.20 o
  -5  11   6     2688.08     2744.85    236.09 o
  -3  11   6     2711.68     3153.08    441.80 o
  -1  11   6     5612.39     5864.76    421.14 o
   1  11   6     4749.86     5028.23    292.35 o
   3  11   6     2374.22     2374.54    232.37 o
   5  11   6     1119.64     1121.13    218.03 o
   7  11   6     2185.68     2096.52    305.24 o
  -6  12   6     1521.59     1549.15    232.95 o
  -4  12   6     1564.07     2068.98    283.44 o
  -2  12   6     1798.80     1746.78    191.84 o
   0  12   6     1688.99     1971.44    275.41 o
   2  12   6     2494.03     2456.84    319.01 o
   4  12   6     2983.51     3255.52    372.94 o
 -17   1   7      375.94      586.38    127.37 o
 -15   1   7      128.63      108.49     55.02 o
 -13   1   7      798.03      740.62     59.50 o
 -11   1   7     6094.59     5759.21    192.35 o
  -9   1   7     1059.33     1223.23     63.79 o
  -7   1   7     2440.48     2326.03    160.65 o
   3   1   7      806.63      968.51    103.28 o
   5   1   7      171.72      203.42     42.64 o
   7   1   7     2358.05     2063.51    149.75 o
   9   1   7     1723.50     1859.92    151.29 o
  13   1   7      525.81      534.74    154.92 o
  15   1   7      290.46      347.70    145.74 o
  17   1   7      333.67      356.88    162.95 o
 -18   2   7      497.50     1016.70    188.19 o
 -16   2   7      390.98      516.38    110.16 o
 -14   2   7       28.39      -31.25     39.76 o
 -12   2   7     1295.24     1224.63    116.60 o
 -10   2   7      750.13      857.66     89.37 o
  -8   2   7     3785.75     3083.39    234.09 o
  -6   2   7      535.12      620.81     80.33 o
  -4   2   7     7823.38     7552.85    303.82 o
  -2   2   7     1970.16     1900.41     95.74 o
   0   2   7     2924.54     2777.06    142.78 o
   2   2   7     6322.94     6524.62    278.70 o
   4   2   7     1071.93     1295.05     76.39 o
   6   2   7     1782.52     1732.83    100.32 o
   8   2   7     3436.37     3754.76    169.49 o
  10   2   7      843.95      831.66    111.46 o
  12   2   7     1296.87     1118.83    204.26 o
  14   2   7     1485.10     1691.45    253.60 o
  16   2   7      491.54      339.67    159.51 o
 -19   3   7      418.33      611.63    166.39 o
 -17   3   7      212.68      197.37     95.24 o
 -15   3   7      781.91      503.76    111.31 o
 -13   3   7      747.80      717.78    119.92 o
 -11   3   7      710.90      619.25     62.33 o
  -9   3   7     1986.92     1911.77    179.01 o
  -7   3   7      983.04      807.58    205.98 o
  -5   3   7      487.13      515.79     47.70 o
  -3   3   7      671.40      849.91     65.13 o
  -1   3   7     5482.65     5475.60    335.08 o
   1   3   7     5115.86     5384.47    242.61 o
   3   3   7      583.43      732.97    110.74 o
   5   3   7     2110.96     2088.64    105.86 o
   7   3   7      101.22       85.56     41.30 o
   9   3   7     1707.22     1996.92    168.88 o
  11   3   7       98.07       95.28     71.39 o
  13   3   7      231.84      224.91    133.11 o
  15   3   7      233.23      345.40    148.03 o
  17   3   7       38.21      -22.95    136.56 o
 -16   4   7     1613.80     1325.39    175.57 o
 -14   4   7      477.06      744.49    461.30 o
 -12   4   7     1995.60     2120.01    356.31 o
 -10   4   7       83.07      174.42     87.21 o
  -8   4   7      995.06      951.95     76.77 o
  -6   4   7     2196.56     2007.54    108.07 o
  -4   4   7     3153.82     2732.83    183.60 o
  -2   4   7      162.87      125.91     74.59 o
   0   4   7     2893.45     2907.54    153.30 o
   2   4   7      297.98      327.63     55.54 o
   4   4   7      571.55      570.49     75.45 o
   6   4   7      696.61      691.96     93.59 o
   8   4   7      302.45      437.17     83.82 o
  10   4   7      807.32      804.53    118.85 o
  12   4   7     1413.78     1408.01    229.50 o
  14   4   7      400.25      327.04    160.65 o
  16   4   7      165.74      141.15    142.29 o
 -15   5   7     1605.19     1567.51    188.19 o
 -13   5   7      736.42      861.88    270.24 o
 -11   5   7     2804.03     2953.72    284.59 o
  -7   5   7      505.36      548.52     81.47 o
  -5   5   7     1598.89     1463.48    101.74 o
  -3   5   7     5096.63     4682.91    292.62 o
  -1   5   7      803.75      742.38     79.41 o
   1   5   7     3159.48     2866.37    170.41 o
   3   5   7      626.00      683.53     86.00 o
   5   5   7     1349.01     1362.28    246.14 o
   7   5   7     2101.01     2164.29    165.34 o
   9   5   7     2826.10     2922.55    200.83 o
  11   5   7      529.18      478.52    158.36 o
  13   5   7      375.54      612.78    174.42 o
  15   5   7      258.24      534.74    176.72 o
 -16   6   7     1983.26     2169.96    240.98 o
 -12   6   7      795.07     1119.98    197.37 o
 -10   6   7     2177.88     2563.56    255.90 o
  -8   6   7       81.17      177.94    169.83 o
  -6   6   7     1194.17     1077.52    129.67 o
  -4   6   7     2011.82     1535.38    154.92 o
  -2   6   7     2855.88     2768.05    325.90 o
   0   6   7      967.55      902.95    107.87 o
   2   6   7     1132.30     1082.60    108.14 o
   4   6   7     3010.60     2905.00    185.79 o
   6   6   7     1306.51     1325.20    135.90 o
   8   6   7      880.75      873.14    122.07 o
  10   6   7     1753.36     1805.90    235.24 o
  12   6   7      557.80      432.62    162.95 o
  14   6   7      585.41      553.11    183.60 o
 -15   7   7      107.40       -9.18    103.28 o
 -13   7   7       94.79      322.45    136.56 o
 -11   7   7      742.01      736.71    159.51 o
  -9   7   7      243.88      115.90     78.03 o
  -7   7   7      493.97      315.57     89.51 o
  -5   7   7      511.06      524.42    102.13 o
  -3   7   7     2208.86     2550.66    152.27 o
  -1   7   7      411.94      436.59     74.18 o
   1   7   7      423.95      457.11     92.95 o
   3   7   7      123.56       92.28     53.11 o
   5   7   7      330.94      456.71    125.08 o
   7   7   7     1263.97     1301.91    145.38 o
   9   7   7      374.16      272.70     87.90 o
  11   7   7      648.16      483.11    161.80 o
  13   7   7        7.81       42.46    120.49 o
 -10   8   7      722.87      949.82    115.78 o
  -8   8   7      892.19      985.72    149.18 o
  -6   8   7      904.74      860.46    123.93 o
  -4   8   7      439.68      561.14    115.90 o
  -2   8   7     1817.44     1453.58    151.47 o
   0   8   7     2504.33     2255.00    159.23 o
   2   8   7     1865.77     2075.53    185.32 o
   4   8   7     2984.62     3105.64    294.34 o
   6   8   7     2971.04     3660.60    545.65 o
   8   8   7      510.00      564.99    111.90 o
  10   8   7      410.75      541.63    167.54 o
  12   8   7       57.41       32.13    121.64 o
  -9   9   7      683.90      730.98    239.26 o
  -7   9   7     1329.28     1406.67    144.45 o
  -5   9   7     1049.28     1069.17    160.08 o
  -3   9   7      552.77      546.03    115.90 o
  -1   9   7      803.90      977.50    119.22 o
   1   9   7     2066.24     2038.71    177.61 o
   3   9   7     2380.51     2650.77    212.99 o
   5   9   7     1612.27     1618.79    168.78 o
   7   9   7     1131.49     1529.65    243.27 o
   9   9   7       27.65      -84.92     96.39 o
  11   9   7      103.94      -20.66    118.19 o
  -8  10   7      659.79      759.95    120.04 o
  -6  10   7     1313.03     1259.66    146.23 o
  -4  10   7      879.84      840.87    120.76 o
  -2  10   7      561.23      547.37    142.29 o
   0  10   7     1174.60     1077.52    193.93 o
   2  10   7      129.92      144.59    123.36 o
   4  10   7      435.82      332.26    105.00 o
   6  10   7     1037.51      838.84    191.64 o
   8  10   7      265.05      128.52    135.41 o
  -9  11   7      155.62      162.95    114.75 o
  -7  11   7       87.97      103.28    104.42 o
  -5  11   7     1567.32     1698.33    237.54 o
  -3  11   7     2539.97     2419.07    214.60 o
  -1  11   7     1771.12     1680.65    177.91 o
   1  11   7      822.48      864.08    181.31 o
   3  11   7      662.14      507.20    158.36 o
   5  11   7       42.01       68.85    114.75 o
  -6  12   7      618.06      511.79    153.77 o
  -4  12   7      487.77      471.63    160.65 o
  -2  12   7     2692.32     2708.15    325.90 o
   0  12   7      833.42      604.74    174.42 o
   2  12   7     1179.03     1265.72    230.65 o
 -16   0   8     2312.00     2577.33    211.14 o
 -14   0   8     5563.60     5744.49    302.95 o
 -12   0   8    18277.37    18388.57    667.58 o
 -10   0   8    45123.56    43291.00   1579.21 o
   4   0   8    25521.82    28083.28   1426.37 o
   6   0   8     7762.62     8678.70    510.65 o
   8   0   8     9233.18     9407.38    588.68 o
  16   0   8     5911.00     5037.62    440.65 o
 -17   1   8     3507.59     3701.90    285.73 o
 -15   1   8     1260.38     1269.13    104.59 o
 -13   1   8     2829.90     2538.10    120.04 o
 -11   1   8     5904.67     5514.88    275.91 o
  -9   1   8     6555.60     5567.77    362.62 o
   3   1   8    28531.73    31283.72   1558.33 o
   5   1   8    13025.04    14023.41    572.04 o
   7   1   8     2753.98     3030.26    278.27 o
   9   1   8     3749.76     4241.24    296.06 o
  13   1   8     5501.79     4870.08    400.48 o
  15   1   8     3828.53     3969.28    356.88 o
 -16   2   8     5985.68     5327.38    250.16 o
 -14   2   8     4255.05     3752.39    253.60 o
 -12   2   8     7464.72     6776.76    295.32 o
 -10   2   8    13595.16    12505.62    498.80 o
  -8   2   8    18056.06    16037.75    998.34 o
  -6   2   8    10008.89     8614.44    507.20 o
  -4   2   8    25907.21    24789.89   1312.76 o
  -2   2   8    24927.47    24980.38   1342.60 o
   0   2   8    34875.27    35769.61   1417.36 o
   2   2   8    14666.28    15424.98    866.38 o
   4   2   8    11120.26    12965.84    699.99 o
   6   2   8     7905.22     7953.67    348.45 o
   8   2   8    14411.21    15266.06    671.87 o
  10   2   8     4997.67     5618.26    399.34 o
  12   2   8     8865.03     8784.27    592.12 o
  14   2   8     2729.03     2381.11    314.42 o
  16   2   8     2862.56     2910.11    358.03 o
 -15   3   8     6100.92     5344.01    340.81 o
 -13   3   8    17446.15    15548.39    631.45 o
 -11   3   8     6306.06     5458.15    243.32 o
  -9   3   8     5290.23     4556.81    332.78 o
  -7   3   8    10982.93    10184.81    423.71 o
  -5   3   8    20938.19    19914.66    774.41 o
  -3   3   8    10513.80     9387.31    388.74 o
  -1   3   8    19858.99    18987.69   1036.78 o
   1   3   8     5970.69     5720.92    244.62 o
   3   3   8     7890.77     8284.82    361.48 o
   5   3   8     6999.31     7681.38    340.80 o
   7   3   8     7655.60     8243.32    373.25 o
   9   3   8    10761.91    11180.59    505.50 o
  11   3   8    11735.77    12108.64    781.46 o
  13   3   8     3137.12     3794.85    345.40 o
  15   3   8      547.67      694.25    191.64 o
 -14   4   8     9846.38     8893.29    518.68 o
 -12   4   8     4151.99     3589.53    197.60 o
 -10   4   8     2805.52     2943.39    236.39 o
  -8   4   8     3751.53     3269.97    155.23 o
  -6   4   8     4507.50     4157.67    197.68 o
  -4   4   8     9124.07     8584.54    340.96 o
  -2   4   8    27095.03    26072.18   1012.84 o
   0   4   8    17410.29    17495.02    699.85 o
   2   4   8     2399.61     2486.20    138.75 o
   4   4   8     4461.37     5044.14    249.43 o
   6   4   8     6982.71     7532.52    348.42 o
   8   4   8     7302.34     7442.88    366.74 o
  10   4   8     5305.73     5335.97    423.44 o
  12   4   8     5448.56     5844.32    454.42 o
  14   4   8     2304.08     2813.72    352.29 o
  16   4   8     2043.90     2387.99    348.85 o
 -15   5   8     3746.63     3004.21    252.45 o
 -13   5   8     6780.42     5715.80    453.27 o
 -11   5   8     8848.30     8240.35    546.22 o
  -9   5   8     5607.27     5014.79    234.21 o
  -7   5   8     3712.03     3485.77    181.19 o
  -5   5   8     9374.42     8754.55    376.10 o
  -3   5   8    10402.53     9795.29    399.55 o
  -1   5   8    15663.62    15277.23    628.66 o
   1   5   8    10286.95    10236.89    444.52 o
   3   5   8     5647.98     6175.44    296.55 o
   5   5   8     4416.60     4893.30    280.57 o
   7   5   8     9057.68    10101.02    445.47 o
   9   5   8     3497.66     3728.30    332.78 o
  11   5   8     3989.01     4430.58    378.68 o
  13   5   8     2217.10     2951.42    363.76 o
  15   5   8     1907.98     2252.58    343.11 o
 -12   6   8     2604.18     2790.77    299.50 o
 -10   6   8     7474.50     6665.95    468.19 o
  -8   6   8     7296.22     6844.79    307.32 o
  -6   6   8     8192.29     7671.79    353.24 o
  -4   6   8     2271.09     1977.60    175.57 o
  -2   6   8     3842.41     3644.14    187.46 o
   0   6   8     4538.07     4228.42    216.19 o
   2   6   8     9043.60     9262.70    401.45 o
   4   6   8    11388.25    11615.66    515.97 o
   6   6   8     9974.58    10207.34    671.87 o
   8   6   8     2434.25     2540.31    398.76 o
  10   6   8     1914.62     1829.15    273.11 o
  12   6   8     2229.69     2108.00    299.50 o
  14   6   8     3169.69     3722.56    424.58 o
 -11   7   8     5846.63     5789.24    439.50 o
  -9   7   8     7133.09     6807.11    318.42 o
  -7   7   8     3187.48     2919.56    182.46 o
  -5   7   8     5258.24     4837.42    245.64 o
  -3   7   8     3114.33     3094.00    174.70 o
  -1   7   8     9378.75     9211.87    404.49 o
   1   7   8     7942.26     7779.23    367.87 o
   3   7   8     6105.90     6699.76    335.65 o
   5   7   8     9453.68     8859.11    433.26 o
   7   7   8     4330.56     4454.60    266.94 o
   9   7   8     2093.79     2447.66    312.13 o
  11   7   8     1278.97     1824.56    281.14 o
  13   7   8     1490.90     1312.76    267.37 o
 -10   8   8     4714.01     4607.97    251.02 o
  -8   8   8     3821.16     3730.39    213.43 o
  -6   8   8     8592.63     7944.33    376.72 o
  -4   8   8     8839.74     7875.03    378.71 o
  -2   8   8     2896.59     2869.44    182.49 o
   0   8   8     6639.86     6522.97    316.08 o
   2   8   8     6423.80     6817.56    327.08 o
   4   8   8     9719.03    10230.48    463.68 o
   6   8   8     6688.03     6688.90    501.47 o
   8   8   8     3590.93     3999.11    364.91 o
  10   8   8     2081.26     1878.49    290.32 o
  12   8   8     1115.27     1255.39    255.90 o
  -9   9   8     2087.53     2369.63    252.45 o
  -7   9   8     2728.44     2679.33    193.19 o
  -5   9   8     4184.87     4405.01    240.54 o
  -3   9   8     7171.77     7066.80    341.59 o
  -1   9   8     6707.09     6489.93    330.48 o
   1   9   8     3853.24     3360.79    227.84 o
   3   9   8     2252.05     2501.39    433.19 o
   5   9   8     4618.26     4587.79    387.86 o
   7   9   8     4000.75     3800.59    364.91 o
   9   9   8     4027.66     3775.34    385.57 o
  -8  10   8     1245.16     1552.60    205.41 o
  -6  10   8     5703.14     5973.99    405.07 o
  -4  10   8     5422.16     5536.13    301.25 o
  -2  10   8     6948.42     6724.34    433.76 o
   0  10   8     2440.20     2405.20    288.03 o
   2  10   8     1610.27     1367.85    219.18 o
   4  10   8      585.12      541.63    157.21 o
   6  10   8     2595.84     2855.03    345.40 o
   8  10   8     2629.95     2241.11    327.04 o
  -7  11   8     2370.55     2409.79    286.88 o
  -5  11   8     2869.97     2863.06    324.75 o
  -3  11   8     5488.74     6104.81    445.24 o
  -1  11   8     4188.22     3699.61    343.11 o
   1  11   8     1454.72     1768.33    253.60 o
   3  11   8     1158.04     1184.24    208.85 o
   5  11   8     1418.43     1412.60    250.16 o
  -6  12   8     1341.25     1095.88    207.70 o
  -4  12   8      992.12      874.41    192.78 o
  -2  12   8     1624.89     1632.92    247.86 o
   0  12   8      940.37      806.71    188.19 o
 -15   1   9      686.99      778.02    107.87 o
 -13   1   9     3197.65     2134.39    174.42 o
 -11   1   9     1075.06     1040.80    130.82 o
   5   1   9      735.09     1117.69    130.82 o
   7   1   9     2235.61     2117.18    208.85 o
  13   1   9      409.42      353.44    148.03 o
  15   1   9      177.02      128.52    126.23 o
 -14   2   9        2.28        3.44     52.79 o
 -12   2   9      860.45      722.28     73.44 o
 -10   2   9      693.73      725.23    109.01 o
  -8   2   9     2291.78     1950.79    164.10 o
  -6   2   9     2368.08     2345.53    143.44 o
  -4   2   9     5162.54     5020.40    298.36 o
  -2   2   9      993.07     1061.46    103.28 o
   2   2   9      684.74      899.66    100.98 o
   4   2   9      255.66      376.39     84.92 o
   6   2   9       92.91      144.59     71.15 o
   8   2   9      749.75      733.27    148.03 o
  10   2   9      460.82      496.88    141.15 o
  12   2   9      316.55       89.51    112.46 o
  14   2   9      429.11      273.11    146.88 o
  16   2   9      390.38      415.40    164.10 o
 -13   3   9      360.01      436.06     76.88 o
 -11   3   9      126.18       42.59     39.48 o
  -9   3   9      111.16       34.43     55.08 o
  -7   3   9      581.82      538.53    100.41 o
  -5   3   9      581.00      716.39     90.08 o
  -3   3   9      118.18      123.09     33.24 o
  -1   3   9     3127.34     3322.30    160.64 o
   1   3   9      999.73     1097.48     92.46 o
   3   3   9      370.33      485.15     66.82 o
   5   3   9     1482.39     1724.30    137.83 o
   7   3   9      635.87      724.95    101.54 o
   9   3   9     1442.35     1448.17    218.03 o
  11   3   9      142.50      113.60    110.16 o
  13   3   9      102.74      -19.51    102.13 o
  15   3   9       34.06       52.79    128.52 o
 -14   4   9      511.52      480.81     98.69 o
 -12   4   9      780.79      567.21    164.67 o
 -10   4   9      143.51      111.31     73.44 o
  -8   4   9      698.67      647.79     59.58 o
  -6   4   9     1297.27     1342.96     88.38 o
  -4   4   9     2545.72     2461.64    154.34 o
  -2   4   9      117.48      182.27     41.64 o
   0   4   9     5912.22     6394.82    286.02 o
   2   4   9      425.00      392.27     64.85 o
   4   4   9      239.06      229.04    109.59 o
   6   4   9      846.51      939.99    111.55 o
   8   4   9     1745.75     1968.00    257.04 o
  10   4   9     1704.75     1686.86    257.04 o
  12   4   9      125.48      232.95    152.62 o
  14   4   9        6.05      -21.80    111.31 o
 -11   5   9     3023.14     3279.61    278.85 o
  -9   5   9      382.75      410.75     58.53 o
  -7   5   9     1017.05     1037.18     87.63 o
  -5   5   9     5365.50     5261.30    235.87 o
  -3   5   9     3825.82     3354.88    182.37 o
  -1   5   9     3890.01     4029.67    204.40 o
   1   5   9      805.30      817.50    149.18 o
   3   5   9      346.92      580.96     81.52 o
   5   5   9     2327.59     2553.54    178.73 o
   7   5   9     2887.09     3057.00    286.88 o
   9   5   9      258.37      176.72    121.64 o
  11   5   9      344.50      314.42    143.44 o
  13   5   9      109.21      300.65    151.47 o
 -10   6   9      111.47       99.68    117.62 o
  -8   6   9     2849.38     2830.21    270.81 o
  -6   6   9     7907.42     7507.71    355.16 o
  -4   6   9     6171.47     5877.33    264.25 o
  -2   6   9     3899.83     3836.44    203.64 o
   0   6   9     3949.38     3531.69    196.28 o
   2   6   9     2134.91     2140.92    159.55 o
   4   6   9      247.48      327.18     75.32 o
   6   6   9     2048.09     1984.06    255.90 o
   8   6   9      761.44      990.31    193.93 o
  10   6   9      279.21      319.01    151.47 o
  12   6   9       55.40       55.08    123.93 o
  -9   7   9      464.53      503.58     78.52 o
  -7   7   9       54.25       97.35    116.47 o
  -5   7   9      847.66      981.90    100.77 o
  -3   7   9      945.20     1101.81    113.60 o
  -1   7   9       33.81       76.99     89.51 o
   1   7   9      146.92      162.52     59.28 o
   3   7   9     1085.89      978.33    117.96 o
   5   7   9      176.45      179.01    102.13 o
   7   7   9       47.67      164.10    110.16 o
   9   7   9      492.16      361.47    146.88 o
  11   7   9      402.24      577.20    180.16 o
  -8   8   9     1103.06     1113.10    153.77 o
  -6   8   9     1201.95     1186.05    147.46 o
  -4   8   9      517.81      561.14    120.49 o
  -2   8   9     1424.89     1445.38    247.86 o
   0   8   9     3532.49     3922.97    429.75 o
   2   8   9      836.32      830.05    189.34 o
   4   8   9      957.02     1025.88    188.19 o
   6   8   9      673.84      530.15    156.06 o
   8   8   9      505.15      569.17    167.54 o
  10   8   9       67.26        5.74    112.46 o
  -9   9   9      734.36      796.38    141.15 o
  -7   9   9      263.39      273.11    102.13 o
  -5   9   9      228.01      235.24     95.24 o
  -3   9   9      767.07      540.48    130.82 o
  -1   9   9     2929.23     2834.38    262.78 o
   1   9   9     1039.55     1056.87    184.75 o
   3   9   9     1154.50      970.80    184.75 o
   5   9   9     1097.20      937.52    191.64 o
   7   9   9       70.69       -2.30    107.87 o
   9   9   9      198.98       76.88    133.11 o
  -8  10   9      769.81      953.59    167.54 o
  -6  10   9      377.17      331.63    122.78 o
  -4  10   9      345.17      356.88    114.75 o
  -2  10   9      129.78       26.39     86.06 o
   0  10   9      621.05      704.58    156.06 o
   2  10   9      316.56      317.86    120.49 o
   4  10   9      620.39      698.84    169.83 o
   6  10   9      921.95      618.51    180.16 o
   8  10   9     1185.76     1281.78    247.86 o
  -7  11   9      550.88      628.84    153.77 o
  -5  11   9      926.44      852.61    176.72 o
  -3  11   9     1810.17     1677.68    246.72 o
  -1  11   9      874.80     1175.06    201.96 o
   1  11   9      306.65      317.86    125.08 o
   3  11   9       11.54      -49.34     91.80 o
   5  11   9      902.77     1125.72    221.47 o
  -4  12   9     1758.35     1506.70    249.01 o
  -2  12   9      598.38      501.47    164.10 o
   5   1  10     6786.92     7504.79    439.50 o
  13   1  10     5692.69     5116.80    425.73 o
  15   1  10     2053.82     1939.31    288.03 o
  -6   2  10    25945.71    24738.26   1311.62 o
  -4   2  10    12302.76    11545.21    642.61 o
  -2   2  10    10984.00    10382.77    592.12 o
   4   2  10    10603.33    11246.85    618.51 o
   8   2  10     3764.22     3709.94    330.49 o
  10   2  10     6077.16     5741.05    441.80 o
  12   2  10     2144.64     2070.13    285.73 o
  14   2  10     1170.26     1016.70    222.62 o
 -11   3  10     3104.58     2897.49    175.57 o
  -9   3  10     6767.52     6073.83    398.19 o
  -7   3  10     8478.45     7469.72    314.39 o
  -5   3  10     9772.26     8648.87    485.40 o
  -3   3  10     8347.12     7604.62    448.68 o
  -1   3  10     8055.70     7945.44    465.89 o
   1   3  10     4010.40     3824.14    193.75 o
   3   3  10     6280.53     6446.07    294.85 o
   5   3  10     9766.42    10266.74    448.30 o
   7   3  10    10492.14    10320.80    677.04 o
   9   3  10     4874.52     4876.96    410.81 o
  11   3  10     4803.73     4652.05    406.22 o
  13   3  10      971.12      896.21    206.55 o
  15   3  10     1400.97     1350.63    263.93 o
 -12   4  10     1131.84     1189.98    120.49 o
 -10   4  10     3239.63     3077.65    242.13 o
  -8   4  10     8772.97     7812.79    328.56 o
  -6   4  10    18433.27    17649.03    707.48 o
  -4   4  10    18924.50    17829.51    701.13 o
  -2   4  10    17204.55    17639.73    705.05 o
   0   4  10     5673.38     5760.08    262.08 o
   2   4  10     4569.66     4669.30    240.56 o
   4   4  10     3488.68     3701.65    204.98 o
   6   4  10     8010.42     8468.71    547.37 o
   8   4  10     6778.76     7127.25    515.24 o
  10   4  10     4522.36     4831.06    407.37 o
  12   4  10     1968.31     2182.58    313.27 o
  14   4  10     1274.59      789.49    211.14 o
  -9   5  10     8801.67     7734.81    328.06 o
  -7   5  10     9687.46     9145.34    386.51 o
  -5   5  10    15534.57    14582.96    593.81 o
  -3   5  10    18296.37    16898.17    679.27 o
  -1   5  10    14370.04    14454.95    590.34 o
   1   5  10     6144.10     6438.90    427.45 o
   3   5  10     2643.88     2937.95    180.90 o
   5   5  10     7189.41     8228.87    526.71 o
   7   5  10     6130.57     6493.82    476.22 o
   9   5  10     2877.96     2694.38    333.93 o
  11   5  10     3360.88     3970.42    374.09 o
  13   5  10     1102.83      921.46    224.91 o
  -8   6  10     5487.06     5120.55    246.55 o
  -6   6  10     7372.37     7133.48    325.56 o
  -4   6  10     5325.71     5196.72    243.66 o
  -2   6  10     5727.72     5644.31    273.22 o
   0   6  10    18008.59    18335.39    737.31 o
   2   6  10     7631.80     7604.18    361.80 o
   4   6  10     3390.13     3293.39    307.54 o
   6   6  10     2972.40     2996.18    294.91 o
   8   6  10     2494.51     2498.15    314.42 o
  10   6  10     3899.92     4601.56    395.89 o
  12   6  10     3495.53     3524.04    419.99 o
  -9   7  10     4844.05     4328.45    294.91 o
  -7   7  10     3759.69     3840.75    258.19 o
  -5   7  10     7292.04     7062.83    334.62 o
  -3   7  10     6416.48     6269.85    297.83 o
  -1   7  10    10608.55    10459.16    466.35 o
   1   7  10     4555.03     4423.69    347.70 o
   3   7  10     4664.36     4828.77    372.94 o
   5   7  10     1516.02     1129.16    200.82 o
   7   7  10     2088.16     2382.25    301.80 o
   9   7  10     1866.02     2755.20    333.93 o
  11   7  10     1401.51      992.61    235.24 o
  -8   8  10     4629.90     4686.48    327.04 o
  -6   8  10     3739.45     3909.60    285.73 o
  -4   8  10     2113.21     2155.04    229.50 o
  -2   8  10     5166.63     4977.95    369.50 o
   0   8  10     5684.50     6220.71    429.17 o
   2   8  10     2794.34     2931.92    270.81 o
   4   8  10     3665.76     3553.87    329.34 o
   6   8  10     1265.14     1202.60    214.59 o
   8   8  10     2404.72     2189.47    300.65 o
  10   8  10     1597.20     1350.63    250.16 o
  -7   9  10     3053.46     2877.98    254.75 o
  -5   9  10     4966.25     4920.57    363.76 o
  -3   9  10     2809.25     2958.31    271.96 o
  -1   9  10     2223.56     2223.90    258.19 o
   1   9  10     1734.13     1701.77    231.80 o
   3   9  10     1857.82     1964.56    262.78 o
   5   9  10     2516.13     2340.94    309.83 o
   7   9  10     2733.47     2650.77    341.96 o
   9   9  10     2691.89     2256.03    338.52 o
  -8  10  10     3512.34     3456.33    289.18 o
  -6  10  10     3087.79     2871.10    282.29 o
  -4  10  10     5319.06     5366.96    407.37 o
  -2  10  10     4349.46     4451.23    370.65 o
   0  10  10      813.13      877.85    176.72 o
   2  10  10      434.32      293.77    122.78 o
   4  10  10     2051.04     1811.94    267.37 o
   6  10  10     3802.94     3762.72    379.83 o
  -7  11  10     3675.48     3580.27    333.93 o
  -5  11  10     2998.69     3016.83    333.93 o
  -3  11  10     5120.37     5248.76    416.55 o
  -1  11  10     1243.19     1069.49    199.67 o
   1  11  10     1858.23     1879.64    265.08 o
   3  11  10     2449.61     2821.75    347.70 o
  13   1  11      396.05      414.26    162.95 o
  15   1  11      317.39      161.80    146.88 o
  -6   2  11     2277.23     2200.95    149.18 o
  -4   2  11     1104.58     1167.03    113.60 o
   8   2  11      290.26      286.88    117.05 o
  10   2  11      901.09      932.93    188.19 o
  12   2  11      967.44      938.67    203.11 o
  14   2  11      389.52       98.69    128.52 o
  -7   3  11     1840.99     1669.64    122.78 o
  -5   3  11      168.16      220.32     52.79 o
  -3   3  11     1161.68     1279.49    134.26 o
  -1   3  11     1506.12     1606.53    154.92 o
   1   3  11      473.03      485.40    100.98 o
   3   3  11      587.81      701.14    128.52 o
   5   3  11       51.97       47.05     74.59 o
   7   3  11      675.33      586.38    145.74 o
   9   3  11       92.26      170.98    107.87 o
  11   3  11      184.52      103.28    107.87 o
  13   3  11      725.59      689.66    199.67 o
  -8   4  11      185.60      249.01     47.05 o
  -6   4  11     1912.40     1929.59    111.73 o
  -4   4  11       46.08      115.39     37.41 o
  -2   4  11      874.23      944.43     85.60 o
   0   4  11     1148.98     1271.07    188.77 o
   2   4  11       97.75        6.89     58.52 o
   4   4  11      350.50      425.73    115.90 o
   6   4  11      643.58      906.54    166.39 o
   8   4  11     1288.46     1587.02    231.80 o
  10   4  11       25.59      -80.33     80.33 o
  12   4  11       18.38      -91.80    102.13 o
  14   4  11      299.04      393.60    180.16 o
  -9   5  11     1216.02      946.70    102.13 o
  -7   5  11     1638.75     1355.22    133.11 o
  -5   5  11     1426.18     1391.13    107.67 o
  -3   5  11     2538.64     2667.19    154.31 o
  -1   5  11     1239.18     1363.66    115.57 o
   1   5  11      544.77      649.50    127.37 o
   3   5  11      647.05      472.78    120.49 o
   5   5  11     2897.63     3047.82    297.21 o
   7   5  11      507.19      492.29    149.18 o
   9   5  11      820.72      896.21    200.82 o
  11   5  11      620.55      708.02    196.23 o
  13   5  11       47.85     -115.90    125.08 o
  -8   6  11     1053.54     1021.29    120.49 o
  -6   6  11     1364.81     1422.93    150.33 o
  -4   6  11     2062.42     2117.18    185.90 o
  -2   6  11     1060.97     1316.21    166.39 o
   0   6  11      499.25      595.56    120.49 o
   2   6  11      584.67      626.55    136.56 o
   4   6  11     1151.20     1106.21    188.19 o
   6   6  11      397.14      210.00    123.93 o
   8   6  11      278.80      191.64    125.08 o
  10   6  11      534.80      605.89    183.60 o
  12   6  11      519.80      461.30    184.75 o
  -9   7  11      342.66      314.42     83.77 o
  -7   7  11       82.96       96.39     63.11 o
  -5   7  11      338.80      429.17     98.69 o
  -3   7  11       56.27       -4.59     58.52 o
  -1   7  11      253.45      251.31     95.24 o
   1   7  11      455.78      394.75    115.90 o
   3   7  11       20.45       50.49     83.77 o
   5   7  11      536.53      393.60    134.26 o
   7   7  11      545.24      305.24    138.85 o
   9   7  11      412.68      414.26    156.06 o
  11   7  11      755.43      814.74    216.88 o
  -8   8  11      358.76      324.75    100.98 o
  -6   8  11      244.43      176.72     86.06 o
  -4   8  11     2414.77     2487.83    234.09 o
  -2   8  11     2105.92     1919.80    228.36 o
   0   8  11     1082.17      827.36    160.65 o
   2   8  11      869.76      716.05    152.62 o
   4   8  11     1063.36     1169.32    204.26 o
   6   8  11       11.46       94.10    103.28 o
   8   8  11      590.03      275.41    150.33 o
  10   8  11     1767.34     2079.31    313.27 o
  -7   9  11       33.46       11.48     79.18 o
  -5   9  11      565.59      468.19    123.93 o
  -3   9  11     1352.34     1185.39    183.60 o
  -1   9  11     3233.54     2966.34    290.32 o
   1   9  11      171.72      215.73    105.57 o
   3   9  11       70.20      130.82    102.13 o
   5   9  11      140.07      242.13    128.52 o
   7   9  11      900.95      815.89    201.96 o
  -6  10  11      245.32      403.93    122.78 o
  -4  10  11      258.90      135.41    102.13 o
  -2  10  11     1260.87      944.41    179.01 o
   0  10  11      305.25      252.45    117.05 o
   2  10  11      669.61      639.17    165.24 o
   4  10  11      527.53      646.05    174.42 o
   6  10  11      565.76      534.74    182.46 o
  -5  11  11     1395.08     1231.29    205.41 o
  -3  11  11      983.02     1061.46    205.41 o
  -1  11  11      597.07      548.52    157.21 o
   1  11  11       49.10      -19.51     91.80 o
  13   1  12     3402.15     3559.61    390.16 o
  -6   2  12    20725.32    19301.30   1062.60 o
  -4   2  12    16949.29    16054.97    890.48 o
   8   2  12     1948.71     1681.12    242.13 o
  10   2  12     2703.62     2616.35    320.16 o
  12   2  12     3360.29     3436.83    383.27 o
  14   2  12     2321.93     2433.89    333.93 o
  -7   3  12     8658.68     8309.20    454.42 o
  -5   3  12     8468.68     8795.75    492.29 o
  -3   3  12     2485.66     2637.00    196.23 o
  -1   3  12     4254.26     4212.55    282.29 o
   1   3  12     7383.04     7461.18    484.25 o
   3   3  12     7679.52     7902.98    500.32 o
   5   3  12     8493.84     8099.20    558.84 o
   7   3  12     6817.16     6733.65    506.06 o
   9   3  12     2718.32     2648.48    320.16 o
  11   3  12     1162.45     1319.65    227.21 o
  13   3  12     1680.42     1665.05    282.29 o
  -8   4  12    13366.76    12991.08    703.43 o
  -6   4  12    15550.77    15299.90    873.26 o
  -4   4  12    10928.71    10469.98    604.74 o
  -2   4  12     2435.64     2359.30    196.23 o
   0   4  12     4495.74     5044.50    335.08 o
   2   4  12     3363.78     3468.96    283.44 o
   4   4  12    10013.78    10447.03    640.32 o
   6   4  12     9744.86     9937.53    660.97 o
   8   4  12     3860.55     3528.63    337.37 o
  10   4  12     3069.73     2747.17    343.11 o
  12   4  12     1712.27     2210.13    328.19 o
  -7   5  12     8253.11     7811.18    472.78 o
  -5   5  12     6367.43     5679.08    372.94 o
  -3   5  12     4178.75     4206.81    304.09 o
  -1   5  12     4718.72     5020.40    343.11 o
   1   5  12     4572.10     4862.05    346.55 o
   3   5  12     3414.91     3365.68    299.50 o
   5   5  12     7571.70     7782.49    556.55 o
   7   5  12     3663.85     3783.38    353.44 o
   9   5  12     5237.38     5727.28    464.75 o
  11   5  12     1322.79     1307.03    252.45 o
  -8   6  12      679.36      804.41    109.01 o
  -6   6  12     1585.69     1662.76    169.83 o
  -4   6  12     2481.57     2617.50    207.70 o
  -2   6  12     5532.53     5494.33    393.60 o
   0   6  12    11360.31    11534.88    713.76 o
   2   6  12     2608.38     2693.23    263.93 o
   4   6  12     1263.16     1379.32    214.59 o
   6   6  12     4063.33     4385.83    377.53 o
   8   6  12     6320.01     7270.69    537.04 o
  10   6  12     4894.31     5397.94    463.60 o
  -7   7  12     3107.86     3148.80    236.39 o
  -5   7  12     3035.68     2701.26    240.98 o
  -3   7  12     6160.20     5983.17    423.44 o
  -1   7  12     7274.77     7543.80    501.47 o
   1   7  12     4873.06     4852.87    368.35 o
   3   7  12     2770.49     3003.06    289.18 o
   5   7  12     2742.87     3201.58    345.40 o
   7   7  12     3066.55     3627.31    398.19 o
   9   7  12     3383.49     3838.46    428.03 o
  -8   8  12     1143.57     1177.36    160.65 o
  -6   8  12     1580.91     1370.14    174.42 o
  -4   8  12     2803.65     2810.28    250.16 o
  -2   8  12     5982.35     6218.42    437.21 o
   0   8  12     4552.17     4145.99    348.85 o
   2   8  12     3759.76     3555.02    327.04 o
   4   8  12     1000.61      663.27    168.69 o
   6   8  12     2541.58     3392.07    324.75 o
   8   8  12     3398.65     2736.84    369.50 o
  -7   9  12     2954.21     3052.41    259.34 o
  -5   9  12     2373.07     2247.99    250.16 o
  -3   9  12     3062.92     2876.84    276.55 o
  -1   9  12     2984.82     2987.00    293.77 o
   1   9  12     2721.24     3288.80    298.36 o
   3   9  12     2725.11     3163.72    352.29 o
   5   9  12     3668.35     3909.60    369.50 o
   7   9  12     1500.27     1551.45    268.52 o
  -6  10  12     3155.74     3376.01    293.77 o
  -4  10  12     4365.42     4623.36    360.32 o
  -2  10  12     1431.62     1483.74    228.36 o
   0  10  12      999.82     1051.13    192.78 o
   2  10  12     2647.19     2933.06    345.40 o
   4  10  12     2649.09     2503.89    332.78 o
  -5  11  12     1579.47     1517.02    228.36 o
  -3  11  12     2859.45     3260.11    312.13 o
  -1  11  12      952.60     1203.75    211.14 o
  13   1  13      719.37     1109.65    222.62 o
  -6   2  13      663.90      705.73     84.92 o
  -4   2  13     5710.80     5593.02    349.99 o
   8   2  13      619.64      859.49    180.16 o
  10   2  13      756.67      729.82    181.31 o
  12   2  13      575.92      559.99    181.31 o
  -7   3  13      268.23      229.50     52.79 o
  -5   3  13     1674.71     1543.42    140.00 o
  -3   3  13      221.46      278.85     71.15 o
  -1   3  13       56.62      -14.92     49.34 o
   1   3  13      922.04      724.09    131.96 o
   3   3  13      547.78      558.84    125.08 o
   5   3  13      331.06      498.02    135.41 o
   7   3  13     1047.56      909.98    180.16 o
   9   3  13      178.76       61.97    104.42 o
  11   3  13      270.71      235.24    142.29 o
  13   3  13      643.36      584.09    195.08 o
  -8   4  13      354.72      292.62     56.23 o
  -6   4  13     1548.11     1531.94    138.85 o
  -2   4  13     1059.82     1006.38    140.00 o
   0   4  13      683.73      761.95    135.41 o
   2   4  13      893.10      866.38    149.18 o
   4   4  13     1702.34     2085.05    249.01 o
   6   4  13     1444.70     1170.47    207.70 o
   8   4  13      139.12      110.16    104.42 o
  10   4  13      141.32      -72.29     87.21 o
  12   4  13      214.64      184.75    148.03 o
  -7   5  13     1816.99     1875.05    156.06 o
  -5   5  13      982.81     1032.77    129.67 o
  -3   5  13      654.91      581.79    105.57 o
  -1   5  13      622.73      617.37    123.93 o
   1   5  13     2376.80     2911.26    252.45 o
   3   5  13     3518.74     3497.64    310.98 o
   5   5  13      774.49     1072.93    187.05 o
   7   5  13      136.59       37.87     96.39 o
   9   5  13       21.20       98.69    114.75 o
  11   5  13      189.24      113.60    140.00 o
  -8   6  13      679.95      642.61    100.98 o
  -6   6  13     1368.20     1301.29    156.06 o
  -4   6  13      441.58      545.07    109.01 o
  -2   6  13      451.29      400.48    100.98 o
   0   6  13     1561.60     1224.40    177.87 o
   2   6  13      365.34      199.67    103.28 o
   4   6  13      864.23      997.20    187.05 o
   6   6  13      502.20      589.83    159.51 o
   8   6  13       78.45      173.28    127.37 o
  10   6  13      359.33      175.57    143.44 o
  -7   7  13      332.71      284.59     79.18 o
  -5   7  13      256.86      316.72     89.51 o
  -3   7  13      297.34      212.29     89.51 o
  -1   7  13      855.58      872.12    157.21 o
   1   7  13      441.34      336.22    117.05 o
   3   7  13      249.93      260.49    113.60 o
   5   7  13      399.95      562.29    151.47 o
   7   7  13      210.50      239.83    131.96 o
   9   7  13      427.31      721.79    204.26 o
  -6   8  13      553.08      593.27    127.37 o
  -4   8  13     2415.39     2475.20    228.36 o
  -2   8  13     2121.54     2111.44    253.60 o
   0   8  13      871.63      898.51    170.98 o
   2   8  13      524.53      577.20    152.62 o
   4   8  13       29.91      -45.90     89.51 o
   6   8  13      500.61      304.09    149.18 o
   8   8  13      693.98      761.95    200.82 o
  -5   9  13      666.58      702.28    145.74 o
  -3   9  13     1626.94     1698.33    222.62 o
  -1   9  13      801.64      744.74    160.65 o
   1   9  13       14.55       -9.18     89.51 o
   3   9  13        3.88       -5.74     97.54 o
   5   9  13       37.79      -34.43    100.98 o
  -6  10  13      108.29      212.29    109.01 o
  -4  10  13      458.87      366.06    126.23 o
  -2  10  13     1646.89     1566.37    236.39 o
   0  10  13      809.68      784.90    179.01 o
   2  10  13      575.24      601.30    168.69 o
  -5  11  13     1065.94     1189.98    201.96 o
  -3  11  13      199.67      150.33    110.16 o
  -8   2  14    16073.41    16303.98    865.23 o
  -6   2  14    12099.65    11832.09    659.82 o
  -4   2  14     6006.71     5272.86    354.58 o
   8   2  14     2469.57     2262.91    290.32 o
  10   2  14     2910.92     2752.90    343.11 o
  12   2  14     2695.95     2822.90    359.17 o
  -7   3  14     7950.43     7728.55    438.35 o
  -5   3  14     7547.45     7354.46    444.09 o
  -3   3  14     2496.57     2348.98    195.08 o
  -1   3  14     6274.52     6375.63    415.40 o
   1   3  14     8298.48     9092.96    540.48 o
   3   3  14     8642.13     8539.85    556.55 o
   5   3  14     8611.89     9485.41    615.07 o
   7   3  14     3241.84     3333.55    322.45 o
   9   3  14     1118.19     1131.46    220.32 o
  11   3  14     1839.55     1857.84    289.18 o
  -8   4  14     7104.25     7567.90    421.14 o
  -6   4  14     8121.70     8250.68    486.55 o
  -4   4  14     4642.84     4743.85    313.27 o
  -2   4  14     3480.76     3279.61    255.90 o
   0   4  14     7753.16     7955.76    504.91 o
   2   4  14     7917.85     7870.85    531.30 o
   4   4  14     9514.68     9812.45    659.82 o
   6   4  14     2254.24     2093.08    276.55 o
   8   4  14     2897.49     3183.22    368.35 o
  10   4  14     1519.43     1686.86    268.52 o
  -7   5  14     6919.14     6851.85    422.29 o
  -5   5  14     6709.95     6536.28    410.81 o
  -3   5  14     2248.87     1911.77    191.64 o
  -1   5  14    11068.52    11503.90    690.81 o
   1   5  14     5496.26     5937.27    410.81 o
   3   5  14     4138.90     4352.55    362.62 o
   5   5  14     3150.74     3408.14    331.63 o
   7   5  14     1904.06     1903.74    280.00 o
   9   5  14     1345.91     1304.73    242.13 o
  -6   6  14     5251.43     4990.57    336.22 o
  -4   6  14    10766.49    11482.09    664.41 o
  -2   6  14     9732.40     9768.85    612.78 o
   0   6  14     5612.40     5837.44    419.99 o
   2   6  14     1522.00     1968.00    247.86 o
   4   6  14     3200.00     3261.25    315.57 o
   6   6  14     1810.55     1911.77    278.85 o
   8   6  14     4637.90     6189.73    473.93 o
  10   6  14     1318.00     1185.39    249.01 o
  -7   7  14     3425.19     3489.61    261.63 o
  -5   7  14     6482.05     7158.24    448.68 o
  -3   7  14     4649.11     4849.42    361.47 o
  -1   7  14     9280.91     9524.42    599.01 o
   1   7  14     3824.98     4373.20    344.26 o
   3   7  14     1233.91     1108.51    206.55 o
   5   7  14     1651.64     1858.98    269.67 o
   7   7  14     2874.07     3338.14    385.57 o
  -6   8  14     3407.74     3288.80    281.14 o
  -4   8  14     5087.09     4998.60    377.53 o
  -2   8  14     5558.11     5669.90    421.14 o
   0   8  14     3492.62     3236.01    305.24 o
   2   8  14     1126.47     1095.88    198.52 o
   4   8  14     2037.95     2196.36    298.36 o
   6   8  14     2024.18     2342.09    324.75 o
  -5   9  14     2160.45     2405.20    267.37 o
  -3   9  14     2249.07     2568.15    282.29 o
  -1   9  14     3318.10     3097.16    308.68 o
   1   9  14     3517.72     3642.23    338.52 o
   3   9  14     2880.70     3264.70    363.76 o
   5   9  14      763.59      763.10    195.08 o
  -4  10  14     1350.62     1329.98    211.14 o
  -2  10  14     1107.86      921.46    189.34 o
   0  10  14     1826.28     2043.73    280.00 o
   2  10  14     2348.18     2106.85    304.09 o
  -9   1  15      156.83      136.56     39.02 o
  11   1  15      327.52      236.39    141.15 o
  -8   2  15      332.79      275.41     55.08 o
  -6   2  15     4504.89     4498.28    283.44 o
   8   2  15      589.07      735.56    185.90 o
  10   2  15       18.67      -87.21     92.95 o
  -7   3  15     1805.54     1754.56    148.03 o
  -5   3  15      983.30      928.34    122.78 o
  -3   3  15      305.59      291.47     81.47 o
  -1   3  15      544.07      578.35    118.19 o
   1   3  15      710.24      848.02    151.47 o
   3   3  15      169.01      160.65     99.83 o
   5   3  15      820.15      717.20    166.39 o
   7   3  15       13.28      -73.44     76.88 o
   9   3  15      212.84      273.11    136.56 o
  11   3  15      341.58      380.98    169.83 o
  -6   4  15      693.56      757.36    105.57 o
  -4   4  15       58.02      -12.62     51.64 o
  -2   4  15       93.16      -45.90     58.52 o
   0   4  15      596.60      747.04    140.00 o
   2   4  15     1098.84     1217.52    195.08 o
   4   4  15     1344.97     1505.55    224.91 o
   6   4  15       42.64       24.10     96.39 o
   8   4  15      338.43      648.35    168.69 o
  10   4  15       97.71       79.18    118.19 o
  -7   5  15       66.47      173.28     61.97 o
  -5   5  15     1291.07     1168.18    150.33 o
  -3   5  15     1827.25     1971.44    211.14 o
  -1   5  15      774.74      831.95    146.88 o
   1   5  15      467.13      593.27    137.70 o
   3   5  15      482.73      369.50    130.82 o
   5   5  15      112.37       61.97    103.28 o
   7   5  15      445.57      588.68    175.57 o
   9   5  15       40.52      313.27    145.74 o
  -6   6  15      221.54      197.37     74.59 o
  -4   6  15      273.78      281.14     88.36 o
  -2   6  15      578.90      566.88    121.64 o
   0   6  15     1109.39     1047.69    174.42 o
   2   6  15       81.40       22.95     86.06 o
   4   6  15     1355.56     1599.64    242.13 o
   6   6  15      231.24      300.65    144.59 o
   8   6  15       52.15      -96.39    109.01 o
  -5   7  15      913.33      771.13    137.70 o
  -3   7  15      724.06      796.38    150.33 o
  -1   7  15      937.45      850.31    159.51 o
   1   7  15      397.52      489.99    138.85 o
   3   7  15        0.01       94.10     95.24 o
   5   7  15      454.52      387.86    145.74 o
   7   7  15      329.80      432.62    162.95 o
  -6   8  15      954.46      959.33    156.06 o
  -4   8  15     2725.20     3094.86    273.11 o
  -2   8  15      669.37      708.02    152.62 o
   0   8  15      496.80      626.55    158.36 o
   2   8  15      275.12      224.91    123.93 o
   4   8  15      309.73      290.32    133.11 o
  -5   9  15      835.72      625.40    144.59 o
  -3   9  15      658.85      563.43    149.18 o
  -1   9  15      266.59      192.78    105.57 o
   1   9  15       82.97       -8.03     98.69 o
   3   9  15       23.90      111.31    123.93 o
  -4  10  15      618.80      689.66    162.95 o
  -2  10  15      650.41      937.52    189.34 o
   0  10  15      788.20      795.23    184.75 o
  -8   2  16     3382.95     2997.32    207.70 o
  -6   2  16     4810.13     4714.02    298.36 o
   6   2  16     5078.59     4990.57    403.93 o
   8   2  16     1102.13     1055.72    212.29 o
  10   2  16     1779.97     1573.25    260.49 o
  -7   3  16     3916.22     3541.25    243.27 o
  -5   3  16     4261.85     4125.34    284.59 o
  -3   3  16     5660.50     5370.40    361.47 o
  -1   3  16     5497.31     5949.90    397.04 o
   1   3  16     6728.42     6598.25    456.71 o
   3   3  16     6513.18     6344.64    471.63 o
   5   3  16     1224.43     1637.51    242.13 o
   7   3  16     2206.68     2309.96    298.36 o
   9   3  16     1628.53     1511.29    261.63 o
  -6   4  16     4337.17     4430.58    292.62 o
  -4   4  16     1091.89     1122.28    145.74 o
  -2   4  16     3338.15     3286.50    282.29 o
   0   4  16     5541.54     6071.53    414.26 o
   2   4  16     3650.31     3690.43    320.16 o
   4   4  16     2460.99     2523.40    300.65 o
   6   4  16     2269.56     2409.79    306.39 o
   8   4  16     2215.89     2192.91    305.24 o
  -7   5  16     3647.26     3623.87    261.63 o
  -5   5  16     5161.41     5438.10    355.73 o
  -3   5  16     3616.55     3528.63    292.62 o
  -1   5  16     3918.07     3697.31    323.60 o
   1   5  16     3182.29     2959.46    290.32 o
   3   5  16     3303.90     4353.69    356.88 o
   5   5  16      945.40     1342.60    229.50 o
   7   5  16     2889.49     3490.76    400.48 o
   9   5  16     2516.70     2664.54    366.06 o
  -6   6  16     7168.56     6987.26    453.27 o
  -4   6  16     7622.85     7450.85    507.20 o
  -2   6  16     4390.88     3981.90    336.22 o
   0   6  16     1839.59     1769.48    232.95 o
   2   6  16     1627.69     1658.17    243.27 o
   4   6  16     3498.52     3822.39    358.03 o
   6   6  16     3778.44     4051.90    398.19 o
  -5   7  16     3914.20     3978.46    330.49 o
  -3   7  16     4514.84     4925.16    378.68 o
  -1   7  16     2463.39     2560.12    282.29 o
   1   7  16      617.78      663.27    162.95 o
   3   7  16     1283.29     1149.82    220.32 o
   5   7  16     2167.43     2179.14    310.98 o
  -4   8  16     1839.68     2362.75    263.93 o
  -2   8  16     2829.10     2913.56    288.03 o
   0   8  16     1730.84     1862.43    253.60 o
   2   8  16     1472.73     1904.88    268.52 o
   4   8  16     1107.31     1375.88    250.16 o
  -3   9  16     3257.03     3311.75    315.57 o
  -1   9  16     3067.26     2716.18    327.04 o
   1   9  16     2087.37     2422.42    322.45 o
  -8   2  17       38.41       34.43     41.31 o
  -6   2  17      465.41      465.89     89.51 o
   6   2  17      432.86      397.04    146.88 o
   8   2  17        0.93      -92.95     92.95 o
  -7   3  17      408.96      411.96     86.06 o
  -5   3  17      655.72      639.17    112.46 o
  -3   3  17      501.13      369.50    103.28 o
  -1   3  17      533.17      646.05    134.26 o
   1   3  17       28.45      -59.67     71.15 o
   3   3  17      608.29      772.28    169.83 o
   5   3  17       95.01      179.01    115.90 o
   7   3  17       90.04      -37.87    113.60 o
   9   3  17       44.94      -94.10     94.10 o
  -6   4  17      115.64       74.59     63.11 o
  -4   4  17     1230.74     1444.73    176.72 o
  -2   4  17     1931.10     1849.80    222.62 o
   0   4  17      465.37      290.32    109.01 o
   2   4  17      956.63     1156.70    193.93 o
   4   4  17       91.53       53.93     98.69 o
   6   4  17      364.62      494.58    166.39 o
   8   4  17      871.10      767.69    199.67 o
  -5   5  17      531.41      613.92    115.90 o
  -3   5  17      856.82      971.95    154.92 o
  -1   5  17      757.56      949.00    165.24 o
   1   5  17      357.88      605.89    150.33 o
   3   5  17      531.98      699.99    165.24 o
   5   5  17      104.02      131.96    117.05 o
   7   5  17      357.05      397.04    164.10 o
  -6   6  17       79.81       59.67     67.70 o
  -4   6  17      787.06      853.76    148.03 o
  -2   6  17     1359.86     1286.37    187.05 o
   0   6  17      659.22      605.89    146.88 o
   2   6  17      653.22      665.56    170.98 o
   4   6  17       71.80      174.42    117.05 o
   6   6  17      128.38       40.16    128.52 o
  -5   7  17      805.62      922.61    153.77 o
  -3   7  17      147.18      204.26     98.69 o
  -1   7  17      386.60      503.76    135.41 o
   1   7  17       25.52      -63.11     80.33 o
   3   7  17      173.49      115.90    110.16 o
   5   7  17      438.06      455.57    180.16 o
  -4   8  17      496.27      534.74    137.70 o
  -2   8  17      508.59      520.97    141.15 o
   0   8  17      382.37      486.55    152.62 o
   2   8  17      210.74      150.33    119.34 o
  -3   9  17       52.64      -24.10     84.92 o
  -1   9  17       84.26       27.54     98.69 o
  -6   2  18     8855.72     8552.47    530.15 o
  -4   2  18     6457.95     6628.08    418.85 o
   6   2  18     4723.50     4964.18    409.66 o
   8   2  18     1426.18     1429.81    255.90 o
  -7   3  18     6004.99     6692.34    400.48 o
  -5   3  18     5359.81     5539.08    364.91 o
  -3   3  18     9886.68    10892.27    636.87 o
  -1   3  18     5884.03     6159.89    432.62 o
   1   3  18     5065.91     4959.59    391.30 o
   3   3  18     1817.00     1788.99    251.31 o
   5   3  18     4224.86     3983.05    364.91 o
   7   3  18     1713.52     2078.16    296.06 o
  -6   4  18     2060.62     1883.08    188.19 o
  -4   4  18     3892.55     4111.57    313.27 o
  -2   4  18     4600.52     4935.49    385.57 o
   0   4  18     5542.33     5762.85    423.44 o
   2   4  18     3968.22     4225.17    367.21 o
   4   4  18      999.23     1359.81    228.36 o
   6   4  18     2378.57     2068.98    299.50 o
  -5   5  18     3314.66     3468.96    282.29 o
  -3   5  18     2909.57     2999.62    275.41 o
  -1   5  18     2993.92     2897.49    288.03 o
   1   5  18     3160.61     3527.48    315.57 o
   3   5  18     2447.66     2525.69    312.13 o
   5   5  18     1951.62     2394.88    320.16 o
  -4   6  18     2183.88     2554.38    245.57 o
  -2   6  18     1549.78     1732.76    230.65 o
   0   6  18     3090.63     3467.81    310.98 o
   2   6  18     3972.85     4563.69    376.39 o
   4   6  18     3712.21     4587.79    403.93 o
  -3   7  18     1821.93     2243.40    260.49 o
  -1   7  18     1511.78     1669.64    237.54 o
   1   7  18     1960.97     2705.85    312.13 o
   3   7  18     3482.55     3838.46    375.24 o
  -4   8  18     1524.10     1590.46    227.21 o
  -2   8  18     2431.57     2507.33    296.06 o
   0   8  18     2370.40     2902.08    333.93 o
  -6   2  19      334.59      362.62     90.65 o
  -4   2  19      478.93      679.33    130.82 o
   4   2  19      809.44      728.68    173.28 o
   6   2  19       11.00      -50.49     97.54 o
  -5   3  19      131.96       94.10     72.29 o
  -3   3  19       69.30       65.41     76.88 o
  -1   3  19        4.06      -47.05     65.41 o
   1   3  19       65.54      107.87     94.10 o
   3   3  19      203.13      192.78    121.64 o
   5   3  19      221.93      252.45    129.67 o
  -6   4  19      803.96     1075.23    149.18 o
  -4   4  19     1654.95     1852.10    216.88 o
  -2   4  19      186.47      161.80     94.10 o
   0   4  19       48.03       -3.44     84.92 o
   2   4  19       89.13      106.72     98.69 o
   4   4  19      181.97      177.87    121.64 o
   6   4  19      315.39      111.31    129.67 o
  -5   5  19      962.82      999.49    159.51 o
  -3   5  19     1186.30     1317.35    195.08 o
  -1   5  19      312.30      355.73    122.78 o
   1   5  19      300.60      229.50    119.34 o
   3   5  19      361.21      503.76    157.21 o
   5   5  19       18.73       -5.74    110.16 o
  -4   6  19      733.33      825.07    150.33 o
  -2   6  19      491.30      423.44    130.82 o
   0   6  19      263.70      257.04    130.82 o
   2   6  19       19.77      -66.56     80.33 o
  -3   7  19      691.31      655.23    151.47 o
  -1   7  19      475.47      250.16    123.93 o
   1   7  19      519.12      356.88    137.70 o
  -2   8  19      252.48      173.28    113.60 o
  -6   2  20     4125.49     4082.88    306.39 o
  -4   2  20     4679.79     4971.06    364.91 o
   2   2  20     1529.93     1498.66    245.57 o
   4   2  20     3581.56     3442.56    387.86 o
   6   2  20     1736.53     2046.03    300.65 o
  -5   3  20     4765.91     4702.54    346.55 o
  -3   3  20     3031.95     3083.39    275.41 o
  -1   3  20     2631.25     3075.36    319.01 o
   1   3  20      911.14     1055.72    196.23 o
   3   3  20      608.42      553.11    159.51 o
   5   3  20     3006.29     3240.60    378.68 o
  -4   4  20     5684.43     7161.68    462.45 o
  -2   4  20     2688.36     3180.93    289.18 o
   0   4  20     3354.86     3704.20    327.04 o
   2   4  20     1056.06     1523.91    239.83 o
   4   4  20     2043.58     2440.78    320.16 o
  -3   5  20     2662.34     2766.67    301.80 o
  -1   5  20     2698.77     2879.13    319.01 o
   1   5  20     2171.50     2257.17    297.21 o
   3   5  20     1713.58     2120.62    296.06 o
  -4   6  20     1521.27     1755.71    222.62 o
  -2   6  20     2242.41     2858.47    309.83 o
   0   6  20     3126.90     3833.87    348.85 o
   2   6  20     2868.98     3187.81    371.80 o
  -3   7  20     1631.33     2249.14    267.37 o
  -1   7  20     1734.94     1948.49    268.52 o
  -6   2  21      121.69       87.21     74.59 o
  -4   2  21      176.21      201.96    106.72 o
  -2   2  21      907.85     1060.31    184.75 o
   0   2  21      258.20      239.83    118.19 o
   2   2  21      616.47      677.04    175.57 o
   4   2  21      331.24      336.22    151.47 o
  -5   3  21      249.94      259.34     97.54 o
  -3   3  21       31.23       87.21     84.92 o
  -1   3  21      210.86      224.91    113.60 o
   1   3  21      273.64      191.64    126.23 o
   3   3  21      232.51      144.59    123.93 o
  -4   4  21      294.41      336.22    118.19 o
  -2   4  21        4.22      -27.54     80.33 o
   0   4  21      126.96      213.44    119.34 o
   2   4  21      172.65      183.60    125.08 o
  -3   5  21      339.35      416.55    134.26 o
  -1   5  21      133.86       35.57    104.42 o
   1   5  21      262.48      419.99    152.62 o
  -2   6  21      342.04      254.75    129.67 o
   0   6  21      367.21      414.26    156.06 o
  -4   2  22     2764.08     3014.54    276.55 o
  -2   2  22     3517.41     3989.93    329.34 o
   0   2  22     2494.62     2482.09    300.65 o
   2   2  22     1565.62     1653.58    260.49 o
  -3   3  22     1409.28     1665.05    230.65 o
  -1   3  22     1047.82     1333.42    211.14 o
   1   3  22     1084.37     1254.24    219.18 o
  -4   4  22     3253.55     3318.63    302.95 o
  -2   4  22     2800.51     3293.39    307.54 o
   0   4  22     1211.28     1473.42    235.24 o
  -3   5  22     2205.49     2291.60    281.14 o
  -1   5  22     2511.69     2673.72    323.60 o
  -4   2  23      570.47      599.01    150.33 o
  -2   2  23      278.73      354.58    136.56 o
   0   2  23       74.32      -19.51     92.95 o
  -3   3  23      334.13      183.60    114.75 o
  -1   3  23      188.71      135.41    112.46 o
  -2   4  23      217.72      345.40    135.41 o
  -2   2  24     2097.74     2393.73    299.50 o
  -3   3  24     1272.33     1436.70    226.06 o
 
